# Supplementary material for: Characterization of CA-MRSA TCH1516 exposed to nafcillin in bacteriological and physiological media
Source: Sci Data. 2019 Apr 26;6:43. doi: 10.1038/s41597-019-0051-4 (PMC6486602; doi:10.1038/s41597-019-0051-4)
Supplement: Supplementary file 1 — Download metadata file [file 41597_2019_51_MOESM1_ESM.zip]

Archive with 7 entries (7 files):
- a_Feist390A_HPLC.txt
- a_Feist390A_BCP.txt
- a_Feist390A_growth.txt
- a_Feist390A_RNAseq.txt
- a_Feist390A_LCMS.txt
- s_Feist390A_study.txt
- i_Investigation.txt
