# Supplementary material for: Characterization of CA-MRSA TCH1516 exposed to nafcillin in bacteriological and physiological media
Source: Sci Data. 2019 Apr 26;6:43. doi: 10.1038/s41597-019-0051-4 (PMC6486602; doi:10.1038/s41597-019-0051-4)
Supplement: Supplementary file 1 — Download metadata file [file 41597_2019_51_MOESM1_ESM.zip › a_Feist390A_HPLC.txt]

Sample Name	Protocol REF	Parameter Value[instrument]	Parameter Value[manufacturer]	Assay Name	Raw Data File	Comment[Data Repository]	Comment[Data Record Accession]	Comment[Data Record URI]
CAMHB 0ug/mL Rep1	Targeted High-Performance Liquid Chromatography	1260 Infinity series	Agilent Technologies	CAMHB 0ug/mL Rep1	TCH1516 CAMHB + Nafcillin HPLC Data.xls	MassIVE	MSV000082804	https://identifiers.org/massive:MSV000082804
CAMHB 0ug/mL Rep2	Targeted High-Performance Liquid Chromatography	1260 Infinity series	Agilent Technologies	CAMHB 0ug/mL Rep2	TCH1516 CAMHB + Nafcillin HPLC Data.xls	MassIVE	MSV000082804	https://identifiers.org/massive:MSV000082804
CAMHB 0ug/mL Rep3	Targeted High-Performance Liquid Chromatography	1260 Infinity series	Agilent Technologies	CAMHB 0ug/mL Rep3	TCH1516 CAMHB + Nafcillin HPLC Data.xls	MassIVE	MSV000082804	https://identifiers.org/massive:MSV000082804
CAMHB 0.0625ug/mL Rep1	Targeted High-Performance Liquid Chromatography	1260 Infinity series	Agilent Technologies	CAMHB 0.0625ug/mL Rep1	TCH1516 CAMHB + Nafcillin HPLC Data.xls	MassIVE	MSV000082804	https://identifiers.org/massive:MSV000082804
CAMHB 0.0625ug/mL Rep2	Targeted High-Performance Liquid Chromatography	1260 Infinity series	Agilent Technologies	CAMHB 0.0625ug/mL Rep2	TCH1516 CAMHB + Nafcillin HPLC Data.xls	MassIVE	MSV000082804	https://identifiers.org/massive:MSV000082804
CAMHB 0.0625ug/mL Rep3	Targeted High-Performance Liquid Chromatography	1260 Infinity series	Agilent Technologies	CAMHB 0.0625ug/mL Rep3	TCH1516 CAMHB + Nafcillin HPLC Data.xls	MassIVE	MSV000082804	https://identifiers.org/massive:MSV000082804
CAMHB 0.5ug/mL Rep1	Targeted High-Performance Liquid Chromatography	1260 Infinity series	Agilent Technologies	CAMHB 0.5ug/mL Rep1	TCH1516 CAMHB + Nafcillin HPLC Data.xls	MassIVE	MSV000082804	https://identifiers.org/massive:MSV000082804
CAMHB 0.5ug/mL Rep2	Targeted High-Performance Liquid Chromatography	1260 Infinity series	Agilent Technologies	CAMHB 0.5ug/mL Rep2	TCH1516 CAMHB + Nafcillin HPLC Data.xls	MassIVE	MSV000082804	https://identifiers.org/massive:MSV000082804
CAMHB 0.5ug/mL Rep3	Targeted High-Performance Liquid Chromatography	1260 Infinity series	Agilent Technologies	CAMHB 0.5ug/mL Rep3	TCH1516 CAMHB + Nafcillin HPLC Data.xls	MassIVE	MSV000082804	https://identifiers.org/massive:MSV000082804
R10LB 0ug/mL Rep1	Targeted High-Performance Liquid Chromatography	1260 Infinity series	Agilent Technologies	R10LB 0ug/mL Rep1	TCH1516 RPMI + 10_ LB + Nafcillin HPLC Data.xls	MassIVE	MSV000082804	https://identifiers.org/massive:MSV000082804
R10LB 0ug/mL Rep2	Targeted High-Performance Liquid Chromatography	1260 Infinity series	Agilent Technologies	R10LB 0ug/mL Rep2	TCH1516 RPMI + 10_ LB + Nafcillin HPLC Data.xls	MassIVE	MSV000082804	https://identifiers.org/massive:MSV000082804
R10LB 0ug/mL Rep3	Targeted High-Performance Liquid Chromatography	1260 Infinity series	Agilent Technologies	R10LB 0ug/mL Rep3	TCH1516 RPMI + 10_ LB + Nafcillin HPLC Data.xls	MassIVE	MSV000082804	https://identifiers.org/massive:MSV000082804
R10LB 0.0625ug/mL Rep1	Targeted High-Performance Liquid Chromatography	1260 Infinity series	Agilent Technologies	R10LB 0.0625ug/mL Rep1	TCH1516 RPMI + 10_ LB + Nafcillin HPLC Data.xls	MassIVE	MSV000082804	https://identifiers.org/massive:MSV000082804
R10LB 0.0625ug/mL Rep2	Targeted High-Performance Liquid Chromatography	1260 Infinity series	Agilent Technologies	R10LB 0.0625ug/mL Rep2	TCH1516 RPMI + 10_ LB + Nafcillin HPLC Data.xls	MassIVE	MSV000082804	https://identifiers.org/massive:MSV000082804
R10LB 0.0625ug/mL Rep3	Targeted High-Performance Liquid Chromatography	1260 Infinity series	Agilent Technologies	R10LB 0.0625ug/mL Rep3	TCH1516 RPMI + 10_ LB + Nafcillin HPLC Data.xls	MassIVE	MSV000082804	https://identifiers.org/massive:MSV000082804
