# Supplementary material for: Characterization of CA-MRSA TCH1516 exposed to nafcillin in bacteriological and physiological media
Source: Sci Data. 2019 Apr 26;6:43. doi: 10.1038/s41597-019-0051-4 (PMC6486602; doi:10.1038/s41597-019-0051-4)
Supplement: Supplementary file 1 — Download metadata file [file 41597_2019_51_MOESM1_ESM.zip › a_Feist390A_BCP.txt]

Sample Name	Protocol REF	Parameter Value[instrument]	Parameter Value[manufacturer]	Assay Name	Raw Data File	Comment[Data Repository]	Comment[Data Record Accession]	Comment[Data Record URI]
CAMHB 0ug/mL Rep1	Bacterial Cytological Profiling	DV Elite epifluorescence microscope	Applied Precision	CAMHB 0ug/mL Rep1	20170803_Image_U01_61_66.xlxs	MassIVE	MSV000082804	https://identifiers.org/massive:MSV000082804
CAMHB 0ug/mL Rep2	Bacterial Cytological Profiling	DV Elite epifluorescence microscope	Applied Precision	CAMHB 0ug/mL Rep2	20170803_Image_U01_61_66.xlxs	MassIVE	MSV000082804	https://identifiers.org/massive:MSV000082804
CAMHB 0ug/mL Rep3	Bacterial Cytological Profiling	DV Elite epifluorescence microscope	Applied Precision	CAMHB 0ug/mL Rep3	20170803_Image_U01_61_66.xlxs	MassIVE	MSV000082804	https://identifiers.org/massive:MSV000082804
CAMHB 0.0625ug/mL Rep1	Bacterial Cytological Profiling	DV Elite epifluorescence microscope	Applied Precision	CAMHB 0.0625ug/mL Rep1	20170803_Image_U01_61_66.xlxs	MassIVE	MSV000082804	https://identifiers.org/massive:MSV000082804
CAMHB 0.0625ug/mL Rep2	Bacterial Cytological Profiling	DV Elite epifluorescence microscope	Applied Precision	CAMHB 0.0625ug/mL Rep2	20170803_Image_U01_61_66.xlxs	MassIVE	MSV000082804	https://identifiers.org/massive:MSV000082804
CAMHB 0.0625ug/mL Rep3	Bacterial Cytological Profiling	DV Elite epifluorescence microscope	Applied Precision	CAMHB 0.0625ug/mL Rep3	20170803_Image_U01_61_66.xlxs	MassIVE	MSV000082804	https://identifiers.org/massive:MSV000082804
CAMHB 0.5ug/mL Rep1	Bacterial Cytological Profiling	DV Elite epifluorescence microscope	Applied Precision	CAMHB 0.5ug/mL Rep1	20170803_Image_U01_67_72.xlxs	MassIVE	MSV000082804	https://identifiers.org/massive:MSV000082804
CAMHB 0.5ug/mL Rep2	Bacterial Cytological Profiling	DV Elite epifluorescence microscope	Applied Precision	CAMHB 0.5ug/mL Rep2	20170803_Image_U01_67_72.xlxs	MassIVE	MSV000082804	https://identifiers.org/massive:MSV000082804
CAMHB 0.5ug/mL Rep3	Bacterial Cytological Profiling	DV Elite epifluorescence microscope	Applied Precision	CAMHB 0.5ug/mL Rep3	20170803_Image_U01_67_72.xlxs	MassIVE	MSV000082804	https://identifiers.org/massive:MSV000082804
R10LB 0ug/mL Rep1	Bacterial Cytological Profiling	DV Elite epifluorescence microscope	Applied Precision	R10LB 0ug/mL Rep1	20170727_Image_U01_50_59.xlsx	MassIVE	MSV000082804	https://identifiers.org/massive:MSV000082804
R10LB 0ug/mL Rep2	Bacterial Cytological Profiling	DV Elite epifluorescence microscope	Applied Precision	R10LB 0ug/mL Rep2	20170727_Image_U01_50_59.xlsx	MassIVE	MSV000082804	https://identifiers.org/massive:MSV000082804
R10LB 0ug/mL Rep3	Bacterial Cytological Profiling	DV Elite epifluorescence microscope	Applied Precision	R10LB 0ug/mL Rep3	20170727_Image_U01_50_59.xlsx	MassIVE	MSV000082804	https://identifiers.org/massive:MSV000082804
R10LB 0.0625ug/mL Rep1	Bacterial Cytological Profiling	DV Elite epifluorescence microscope	Applied Precision	R10LB 0.0625ug/mL Rep1	20170727_Image_U01_50_59.xlsx	MassIVE	MSV000082804	https://identifiers.org/massive:MSV000082804
R10LB 0.0625ug/mL Rep2	Bacterial Cytological Profiling	DV Elite epifluorescence microscope	Applied Precision	R10LB 0.0625ug/mL Rep2	20170727_Image_U01_50_59.xlsx	MassIVE	MSV000082804	https://identifiers.org/massive:MSV000082804
R10LB 0.0625ug/mL Rep3	Bacterial Cytological Profiling	DV Elite epifluorescence microscope	Applied Precision	R10LB 0.0625ug/mL Rep3	20170727_Image_U01_50_59.xlsx	MassIVE	MSV000082804	https://identifiers.org/massive:MSV000082804
