# Supplementary material for: Characterization of CA-MRSA TCH1516 exposed to nafcillin in bacteriological and physiological media
Source: Sci Data. 2019 Apr 26;6:43. doi: 10.1038/s41597-019-0051-4 (PMC6486602; doi:10.1038/s41597-019-0051-4)
Supplement: Supplementary file 1 — Download metadata file [file 41597_2019_51_MOESM1_ESM.zip › a_Feist390A_growth.txt]

Sample Name	Protocol REF	Assay Name	Raw Data File	Comment[Data Repository]	Comment[Data Record Accession]	Comment[Data Record URI]
CAMHB 0ug/mL Rep1	Culture and Growth Conditions	CAMHB 0ug/mL Rep1	OD600_data.csv	figshare	doi:10.6084/m9.figshare.7627451	https://doi.org/10.6084/m9.figshare.7627451
CAMHB 0ug/mL Rep2	Culture and Growth Conditions	CAMHB 0ug/mL Rep2	OD600_data.csv	figshare	doi:10.6084/m9.figshare.7627451	https://doi.org/10.6084/m9.figshare.7627451
CAMHB 0ug/mL Rep3	Culture and Growth Conditions	CAMHB 0ug/mL Rep3	OD600_data.csv	figshare	doi:10.6084/m9.figshare.7627451	https://doi.org/10.6084/m9.figshare.7627451
CAMHB 0.0625ug/mL Rep1	Culture and Growth Conditions	CAMHB 0.0625ug/mL Rep1	OD600_data.csv	figshare	doi:10.6084/m9.figshare.7627451	https://doi.org/10.6084/m9.figshare.7627451
CAMHB 0.0625ug/mL Rep2	Culture and Growth Conditions	CAMHB 0.0625ug/mL Rep2	OD600_data.csv	figshare	doi:10.6084/m9.figshare.7627451	https://doi.org/10.6084/m9.figshare.7627451
CAMHB 0.0625ug/mL Rep3	Culture and Growth Conditions	CAMHB 0.0625ug/mL Rep3	OD600_data.csv	figshare	doi:10.6084/m9.figshare.7627451	https://doi.org/10.6084/m9.figshare.7627451
CAMHB 0.5ug/mL Rep1	Culture and Growth Conditions	CAMHB 0.5ug/mL Rep1	OD600_data.csv	figshare	doi:10.6084/m9.figshare.7627451	https://doi.org/10.6084/m9.figshare.7627451
CAMHB 0.5ug/mL Rep2	Culture and Growth Conditions	CAMHB 0.5ug/mL Rep2	OD600_data.csv	figshare	doi:10.6084/m9.figshare.7627451	https://doi.org/10.6084/m9.figshare.7627451
CAMHB 0.5ug/mL Rep3	Culture and Growth Conditions	CAMHB 0.5ug/mL Rep3	OD600_data.csv	figshare	doi:10.6084/m9.figshare.7627451	https://doi.org/10.6084/m9.figshare.7627451
R10LB 0ug/mL Rep1	Culture and Growth Conditions	R10LB 0ug/mL Rep1	OD600_data.csv	figshare	doi:10.6084/m9.figshare.7627451	https://doi.org/10.6084/m9.figshare.7627451
R10LB 0ug/mL Rep2	Culture and Growth Conditions	R10LB 0ug/mL Rep2	OD600_data.csv	figshare	doi:10.6084/m9.figshare.7627451	https://doi.org/10.6084/m9.figshare.7627451
R10LB 0ug/mL Rep3	Culture and Growth Conditions	R10LB 0ug/mL Rep3	OD600_data.csv	figshare	doi:10.6084/m9.figshare.7627451	https://doi.org/10.6084/m9.figshare.7627451
R10LB 0.0625ug/mL Rep1	Culture and Growth Conditions	R10LB 0.0625ug/mL Rep1	OD600_data.csv	figshare	doi:10.6084/m9.figshare.7627451	https://doi.org/10.6084/m9.figshare.7627451
R10LB 0.0625ug/mL Rep2	Culture and Growth Conditions	R10LB 0.0625ug/mL Rep2	OD600_data.csv	figshare	doi:10.6084/m9.figshare.7627451	https://doi.org/10.6084/m9.figshare.7627451
R10LB 0.0625ug/mL Rep3	Culture and Growth Conditions	R10LB 0.0625ug/mL Rep3	OD600_data.csv	figshare	doi:10.6084/m9.figshare.7627451	https://doi.org/10.6084/m9.figshare.7627451
