# Supplementary material for: Characterization of CA-MRSA TCH1516 exposed to nafcillin in bacteriological and physiological media
Source: Sci Data. 2019 Apr 26;6:43. doi: 10.1038/s41597-019-0051-4 (PMC6486602; doi:10.1038/s41597-019-0051-4)
Supplement: Supplementary file 1 — Download metadata file [file 41597_2019_51_MOESM1_ESM.zip › a_Feist390A_RNAseq.txt]

Sample Name	Protocol REF	Parameter Value[instrument]	Parameter Value[manufacturer]	Assay Name	Raw Data File	Comment[Data Repository]	Comment[Data Record Accession]	Comment[Data Record URI]	Protocol REF	Derived Data File	Comment[Data Repository]	Comment[Data Record Accession]	Comment[Data Record URI]
CAMHB 0ug/mL Rep1	cDNA library preparation and RNA sequencing	HiSeq 4000	Illumina	RNA seq of S.aureus TCH1516 MHB, 2.5 hour timepoint	SRR6391851	NCBI Sequence Read Archive	SRP127172	http://identifiers.org/ncbi/insdc.sra:SRP127172	RNA sequencing analysis	GSM3175265	Gene Expression Omnibus	GSE115309	https://identifiers.org/GEO:GSE115309
CAMHB 0ug/mL Rep2	cDNA library preparation and RNA sequencing	HiSeq 4000	Illumina	RNA seq of S.aureus TCH1516 CAMHB, 2.5 hour timepoint	SRR7203887	NCBI Sequence Read Archive	SRP127172	http://identifiers.org/ncbi/insdc.sra:SRP127172	RNA sequencing analysis	GSM3175266	Gene Expression Omnibus	GSE115309	https://identifiers.org/GEO:GSE115309
CAMHB 0ug/mL Rep3	cDNA library preparation and RNA sequencing	HiSeq 4000	Illumina	RNA seq of S.aureus TCH1516 CAMHB, 2.5 hour timepoint	SRR7203882	NCBI Sequence Read Archive	SRP127172	http://identifiers.org/ncbi/insdc.sra:SRP127172	RNA sequencing analysis	GSM3175267	Gene Expression Omnibus	GSE115309	https://identifiers.org/GEO:GSE115309
CAMHB 0.0625ug/mL Rep1	cDNA library preparation and RNA sequencing	HiSeq 4000	Illumina	RNA seq of S.aureus TCH1516 MHB + Nafcillin, 2.5 hour timepoint	SRR6391843	NCBI Sequence Read Archive	SRP127172	http://identifiers.org/ncbi/insdc.sra:SRP127172	RNA sequencing analysis	GSM3175268	Gene Expression Omnibus	GSE115309	https://identifiers.org/GEO:GSE115309
CAMHB 0.0625ug/mL Rep2	cDNA library preparation and RNA sequencing	HiSeq 4000	Illumina	RNA seq of S.aureus TCH1516 CAMHB + 0.0625ug/mL Nafcillin, 2.5 hour timepoint	SRR7203885	NCBI Sequence Read Archive	SRP127172	http://identifiers.org/ncbi/insdc.sra:SRP127172	RNA sequencing analysis	GSM3175269	Gene Expression Omnibus	GSE115309	https://identifiers.org/GEO:GSE115309
CAMHB 0.0625ug/mL Rep3	cDNA library preparation and RNA sequencing	HiSeq 4000	Illumina	RNA seq of S.aureus TCH1516 CAMHB + 0.0625ug/mL Nafcillin, 2.5 hour timepoint	SRR7203894	NCBI Sequence Read Archive	SRP127172	http://identifiers.org/ncbi/insdc.sra:SRP127172	RNA sequencing analysis	GSM3175270	Gene Expression Omnibus	GSE115309	https://identifiers.org/GEO:GSE115309
CAMHB 0.5ug/mL Rep1	cDNA library preparation and RNA sequencing	HiSeq 4000	Illumina	RNA seq of S.aureus TCH1516 MHB + Nafcillin, 2.5 hour timepoint	SRR6391834	NCBI Sequence Read Archive	SRP127172	http://identifiers.org/ncbi/insdc.sra:SRP127172	RNA sequencing analysis	GSM3175271	Gene Expression Omnibus	GSE115309	https://identifiers.org/GEO:GSE115309
CAMHB 0.5ug/mL Rep2	cDNA library preparation and RNA sequencing	HiSeq 4000	Illumina	RNA seq of S.aureus TCH1516 CAMHB + 0.5ug/mL Nafcillin, 2.5 hour timepoint	SRR7203891	NCBI Sequence Read Archive	SRP127172	http://identifiers.org/ncbi/insdc.sra:SRP127172	RNA sequencing analysis	GSM3175272	Gene Expression Omnibus	GSE115309	https://identifiers.org/GEO:GSE115309
CAMHB 0.5ug/mL Rep3	cDNA library preparation and RNA sequencing	HiSeq 4000	Illumina	RNA seq of S.aureus TCH1516 CAMHB + 0.5ug/mL Nafcillin, 2.5 hour timepoint	SRR7203883	NCBI Sequence Read Archive	SRP127172	http://identifiers.org/ncbi/insdc.sra:SRP127172	RNA sequencing analysis	GSM3175273	Gene Expression Omnibus	GSE115309	https://identifiers.org/GEO:GSE115309
R10LB 0ug/mL Rep1	cDNA library preparation and RNA sequencing	HiSeq 4000	Illumina	RNA seq of S.aureus TCH1516 RPMI + 10% LB, 2.5 hour timepoint	SRR6391845	NCBI Sequence Read Archive	SRP127172	http://identifiers.org/ncbi/insdc.sra:SRP127172	RNA sequencing analysis	GSM3175274	Gene Expression Omnibus	GSE115309	https://identifiers.org/GEO:GSE115309
R10LB 0ug/mL Rep2	cDNA library preparation and RNA sequencing	HiSeq 4000	Illumina	RNA seq of S.aureus TCH1516 RPMI + 10% LB, 2.5 hour timepoint	SRR6802181	NCBI Sequence Read Archive	SRP127172	http://identifiers.org/ncbi/insdc.sra:SRP127172	RNA sequencing analysis	GSM3175275	Gene Expression Omnibus	GSE115309	https://identifiers.org/GEO:GSE115309
R10LB 0ug/mL Rep3	cDNA library preparation and RNA sequencing	HiSeq 4000	Illumina	RNA seq of S.aureus TCH1516 RPMI + 10 % LB, 2.5 hour timepoint	SRR6802187	NCBI Sequence Read Archive	SRP127172	http://identifiers.org/ncbi/insdc.sra:SRP127172	RNA sequencing analysis	GSM3175276	Gene Expression Omnibus	GSE115309	https://identifiers.org/GEO:GSE115309
R10LB 0.0625ug/mL Rep1	cDNA library preparation and RNA sequencing	HiSeq 4000	Illumina	RNA seq of S.aureus TCH1516 RPMI+ 10%LB + Nafcillin, 2.5 hour timepoint	SRR6391849	NCBI Sequence Read Archive	SRP127172	http://identifiers.org/ncbi/insdc.sra:SRP127172	RNA sequencing analysis	GSM3175277	Gene Expression Omnibus	GSE115309	https://identifiers.org/GEO:GSE115309
R10LB 0.0625ug/mL Rep2	cDNA library preparation and RNA sequencing	HiSeq 4000	Illumina	RNA seq of S.aureus TCH1516 RPMI + 10% LB + Nafcillin, 2.5 hour timepoint	SRR6802183	NCBI Sequence Read Archive	SRP127172	http://identifiers.org/ncbi/insdc.sra:SRP127172	RNA sequencing analysis	GSM3175278	Gene Expression Omnibus	GSE115309	https://identifiers.org/GEO:GSE115309
R10LB 0.0625ug/mL Rep3	cDNA library preparation and RNA sequencing	HiSeq 4000	Illumina	RNA seq of S.aureus TCH1516 RPMI + 10% LB + Nafcillin, 2.5 hour timepoint	SRR6802179	NCBI Sequence Read Archive	SRP127172	http://identifiers.org/ncbi/insdc.sra:SRP127172	RNA sequencing analysis	GSM3175279	Gene Expression Omnibus	GSE115309	https://identifiers.org/GEO:GSE115309
