# Supplementary material for: Characterization of CA-MRSA TCH1516 exposed to nafcillin in bacteriological and physiological media
Source: Sci Data. 2019 Apr 26;6:43. doi: 10.1038/s41597-019-0051-4 (PMC6486602; doi:10.1038/s41597-019-0051-4)
Supplement: Supplementary file 1 — Download metadata file [file 41597_2019_51_MOESM1_ESM.zip › a_Feist390A_LCMS.txt]

Sample Name	Protocol REF	Parameter Value[instrument]	Parameter Value[manufacturer]	Assay Name	Raw Data File	Comment[Data Repository]	Comment[Data Record Accession]	Comment[Data Record URI]
CAMHB 0ug/mL Rep1	Untargeted Liquid Chromatography Mass Spectrometry Data Acquisition	UltiMate 3000 UHPLC system	Thermo Scientific	CAMHB 0ug/mL Rep1 0.5 hours	COM6_TCH1516_CAMHB_Samp01_T0o5_GA1_01_5723.d	MassIVE	MSV000082804	https://identifiers.org/massive:MSV000082804
CAMHB 0ug/mL Rep2	Untargeted Liquid Chromatography Mass Spectrometry Data Acquisition	UltiMate 3000 UHPLC system	Thermo Scientific	CAMHB 0ug/mL Rep2 0.5 hours	COM6_TCH1516_CAMHB_Samp02_T0o5_GB1_01_5732.d	MassIVE	MSV000082804	https://identifiers.org/massive:MSV000082804
CAMHB 0ug/mL Rep3	Untargeted Liquid Chromatography Mass Spectrometry Data Acquisition	UltiMate 3000 UHPLC system	Thermo Scientific	CAMHB 0ug/mL Rep3 0.5 hours	COM6_TCH1516_CAMHB_Samp03_T0o5_GC1_01_5741.d	MassIVE	MSV000082804	https://identifiers.org/massive:MSV000082804
CAMHB 0.0625ug/mL Rep1	Untargeted Liquid Chromatography Mass Spectrometry Data Acquisition	UltiMate 3000 UHPLC system	Thermo Scientific	CAMHB 0.0625ug/mL Rep1 0.5 hours	COM6_TCH1516_CAMHB_Samp04_T0o5_GD1_01_5750.d	MassIVE	MSV000082804	https://identifiers.org/massive:MSV000082804
CAMHB 0.0625ug/mL Rep2	Untargeted Liquid Chromatography Mass Spectrometry Data Acquisition	UltiMate 3000 UHPLC system	Thermo Scientific	CAMHB 0.0625ug/mL Rep2 0.5 hours	COM6_TCH1516_CAMHB_Samp05_T0o5_GE1_01_5759.d	MassIVE	MSV000082804	https://identifiers.org/massive:MSV000082804
CAMHB 0.0625ug/mL Rep3	Untargeted Liquid Chromatography Mass Spectrometry Data Acquisition	UltiMate 3000 UHPLC system	Thermo Scientific	CAMHB 0.0625ug/mL Rep3 0.5 hours	COM6_TCH1516_CAMHB_Samp06_T0o5_BA1_01_5768.d	MassIVE	MSV000082804	https://identifiers.org/massive:MSV000082804
CAMHB 0.5ug/mL Rep1	Untargeted Liquid Chromatography Mass Spectrometry Data Acquisition	UltiMate 3000 UHPLC system	Thermo Scientific	CAMHB 0.5ug/mL Rep1 0.5 hours	COM6_TCH1516_CAMHB_Samp07_T0o5_BB1_01_5777.d	MassIVE	MSV000082804	https://identifiers.org/massive:MSV000082804
CAMHB 0.5ug/mL Rep2	Untargeted Liquid Chromatography Mass Spectrometry Data Acquisition	UltiMate 3000 UHPLC system	Thermo Scientific	CAMHB 0.5ug/mL Rep2 0.5 hours	COM6_TCH1516_CAMHB_Samp08_T0o5_BC1_01_5786.d	MassIVE	MSV000082804	https://identifiers.org/massive:MSV000082804
CAMHB 0.5ug/mL Rep3	Untargeted Liquid Chromatography Mass Spectrometry Data Acquisition	UltiMate 3000 UHPLC system	Thermo Scientific	CAMHB 0.5ug/mL Rep3 0.5 hours	COM6_TCH1516_CAMHB_Samp09_T0o5_BD1_01_5795.d	MassIVE	MSV000082804	https://identifiers.org/massive:MSV000082804
R10LB 0ug/mL Rep1	Untargeted Liquid Chromatography Mass Spectrometry Data Acquisition	UltiMate 3000 UHPLC system	Thermo Scientific	R10LB 0ug/mL Rep1 0.5 hours	COM5_TCH1516_RPMI_Samp01_T0o5_GA1_01_5631.d	MassIVE	MSV000082804	https://identifiers.org/massive:MSV000082804
R10LB 0ug/mL Rep2	Untargeted Liquid Chromatography Mass Spectrometry Data Acquisition	UltiMate 3000 UHPLC system	Thermo Scientific	R10LB 0ug/mL Rep2 0.5 hours	COM5_TCH1516_RPMI_Samp02_T0o5_GB1_01_5640.d	MassIVE	MSV000082804	https://identifiers.org/massive:MSV000082804
R10LB 0ug/mL Rep3	Untargeted Liquid Chromatography Mass Spectrometry Data Acquisition	UltiMate 3000 UHPLC system	Thermo Scientific	R10LB 0ug/mL Rep3 0.5 hours	COM5_TCH1516_RPMI_Samp03_T0o5_GC1_01_5649.d	MassIVE	MSV000082804	https://identifiers.org/massive:MSV000082804
R10LB 0.0625ug/mL Rep1	Untargeted Liquid Chromatography Mass Spectrometry Data Acquisition	UltiMate 3000 UHPLC system	Thermo Scientific	R10LB 0.0625ug/mL Rep1 0.5 hours	COM5_TCH1516_RPMI_Samp07_T0o5_BB1_01_5690.d	MassIVE	MSV000082804	https://identifiers.org/massive:MSV000082804
R10LB 0.0625ug/mL Rep2	Untargeted Liquid Chromatography Mass Spectrometry Data Acquisition	UltiMate 3000 UHPLC system	Thermo Scientific	R10LB 0.0625ug/mL Rep2 0.5 hours	COM5_TCH1516_RPMI_Samp08_T0o5_BC1_01_5699.d	MassIVE	MSV000082804	https://identifiers.org/massive:MSV000082804
R10LB 0.0625ug/mL Rep3	Untargeted Liquid Chromatography Mass Spectrometry Data Acquisition	UltiMate 3000 UHPLC system	Thermo Scientific	R10LB 0.0625ug/mL Rep3 0.5 hours	COM5_TCH1516_RPMI_Samp09_T0o5_BD1_01_5708.d	MassIVE	MSV000082804	https://identifiers.org/massive:MSV000082804
CAMHB 0ug/mL Rep1	Untargeted Liquid Chromatography Mass Spectrometry Data Acquisition	UltiMate 3000 UHPLC system	Thermo Scientific	CAMHB 0ug/mL Rep1 1 hours	COM6_TCH1516_CAMHB_Samp01_T1o0_GA2_01_5724.d	MassIVE	MSV000082804	https://identifiers.org/massive:MSV000082804
CAMHB 0ug/mL Rep2	Untargeted Liquid Chromatography Mass Spectrometry Data Acquisition	UltiMate 3000 UHPLC system	Thermo Scientific	CAMHB 0ug/mL Rep2 1 hours	COM6_TCH1516_CAMHB_Samp02_T1o0_GB2_01_5733.d	MassIVE	MSV000082804	https://identifiers.org/massive:MSV000082804
CAMHB 0ug/mL Rep3	Untargeted Liquid Chromatography Mass Spectrometry Data Acquisition	UltiMate 3000 UHPLC system	Thermo Scientific	CAMHB 0ug/mL Rep3 1 hours	COM6_TCH1516_CAMHB_Samp03_T1o0_GC2_01_5742.d	MassIVE	MSV000082804	https://identifiers.org/massive:MSV000082804
CAMHB 0.0625ug/mL Rep1	Untargeted Liquid Chromatography Mass Spectrometry Data Acquisition	UltiMate 3000 UHPLC system	Thermo Scientific	CAMHB 0.0625ug/mL Rep1 1 hours	COM6_TCH1516_CAMHB_Samp04_T1o0_GD2_01_5751.d	MassIVE	MSV000082804	https://identifiers.org/massive:MSV000082804
CAMHB 0.0625ug/mL Rep2	Untargeted Liquid Chromatography Mass Spectrometry Data Acquisition	UltiMate 3000 UHPLC system	Thermo Scientific	CAMHB 0.0625ug/mL Rep2 1 hours	COM6_TCH1516_CAMHB_Samp05_T1o0_GE2_01_5760.d	MassIVE	MSV000082804	https://identifiers.org/massive:MSV000082804
CAMHB 0.0625ug/mL Rep3	Untargeted Liquid Chromatography Mass Spectrometry Data Acquisition	UltiMate 3000 UHPLC system	Thermo Scientific	CAMHB 0.0625ug/mL Rep3 1 hours	COM6_TCH1516_CAMHB_Samp06_T1o0_BA2_01_5769.d	MassIVE	MSV000082804	https://identifiers.org/massive:MSV000082804
CAMHB 0.5ug/mL Rep1	Untargeted Liquid Chromatography Mass Spectrometry Data Acquisition	UltiMate 3000 UHPLC system	Thermo Scientific	CAMHB 0.5ug/mL Rep1 1 hours	COM6_TCH1516_CAMHB_Samp07_T1o0_BB2_01_5778.d	MassIVE	MSV000082804	https://identifiers.org/massive:MSV000082804
CAMHB 0.5ug/mL Rep2	Untargeted Liquid Chromatography Mass Spectrometry Data Acquisition	UltiMate 3000 UHPLC system	Thermo Scientific	CAMHB 0.5ug/mL Rep2 1 hours	COM6_TCH1516_CAMHB_Samp08_T1o0_BC2_01_5787.d	MassIVE	MSV000082804	https://identifiers.org/massive:MSV000082804
CAMHB 0.5ug/mL Rep3	Untargeted Liquid Chromatography Mass Spectrometry Data Acquisition	UltiMate 3000 UHPLC system	Thermo Scientific	CAMHB 0.5ug/mL Rep3 1 hours	COM6_TCH1516_CAMHB_Samp09_T1o0_BD2_01_5796.d	MassIVE	MSV000082804	https://identifiers.org/massive:MSV000082804
R10LB 0ug/mL Rep1	Untargeted Liquid Chromatography Mass Spectrometry Data Acquisition	UltiMate 3000 UHPLC system	Thermo Scientific	R10LB 0ug/mL Rep1 1 hours	COM5_TCH1516_RPMI_Samp01_T1o0_GA2_01_5632.d	MassIVE	MSV000082804	https://identifiers.org/massive:MSV000082804
R10LB 0ug/mL Rep2	Untargeted Liquid Chromatography Mass Spectrometry Data Acquisition	UltiMate 3000 UHPLC system	Thermo Scientific	R10LB 0ug/mL Rep2 1 hours	COM5_TCH1516_RPMI_Samp02_T1o0_GB2_01_5641.d	MassIVE	MSV000082804	https://identifiers.org/massive:MSV000082804
R10LB 0ug/mL Rep3	Untargeted Liquid Chromatography Mass Spectrometry Data Acquisition	UltiMate 3000 UHPLC system	Thermo Scientific	R10LB 0ug/mL Rep3 1 hours	COM5_TCH1516_RPMI_Samp03_T1o0_GC2_01_5650.d	MassIVE	MSV000082804	https://identifiers.org/massive:MSV000082804
R10LB 0.0625ug/mL Rep1	Untargeted Liquid Chromatography Mass Spectrometry Data Acquisition	UltiMate 3000 UHPLC system	Thermo Scientific	R10LB 0.0625ug/mL Rep1 1 hours	COM5_TCH1516_RPMI_Samp07_T1o0_BB2_01_5691.d	MassIVE	MSV000082804	https://identifiers.org/massive:MSV000082804
R10LB 0.0625ug/mL Rep2	Untargeted Liquid Chromatography Mass Spectrometry Data Acquisition	UltiMate 3000 UHPLC system	Thermo Scientific	R10LB 0.0625ug/mL Rep2 1 hours	COM5_TCH1516_RPMI_Samp08_T1o0_BC2_01_5700.d	MassIVE	MSV000082804	https://identifiers.org/massive:MSV000082804
R10LB 0.0625ug/mL Rep3	Untargeted Liquid Chromatography Mass Spectrometry Data Acquisition	UltiMate 3000 UHPLC system	Thermo Scientific	R10LB 0.0625ug/mL Rep3 1 hours	COM5_TCH1516_RPMI_Samp09_T1o0_BD2_01_5709.d	MassIVE	MSV000082804	https://identifiers.org/massive:MSV000082804
CAMHB 0ug/mL Rep1	Untargeted Liquid Chromatography Mass Spectrometry Data Acquisition	UltiMate 3000 UHPLC system	Thermo Scientific	CAMHB 0ug/mL Rep1 1.5 hours	COM6_TCH1516_CAMHB_Samp01_T1o5_GA3_01_5725.d	MassIVE	MSV000082804	https://identifiers.org/massive:MSV000082804
CAMHB 0ug/mL Rep2	Untargeted Liquid Chromatography Mass Spectrometry Data Acquisition	UltiMate 3000 UHPLC system	Thermo Scientific	CAMHB 0ug/mL Rep2 1.5 hours	COM6_TCH1516_CAMHB_Samp02_T1o5_GB3_01_5734.d	MassIVE	MSV000082804	https://identifiers.org/massive:MSV000082804
CAMHB 0ug/mL Rep3	Untargeted Liquid Chromatography Mass Spectrometry Data Acquisition	UltiMate 3000 UHPLC system	Thermo Scientific	CAMHB 0ug/mL Rep3 1.5 hours	COM6_TCH1516_CAMHB_Samp03_T1o5_GC3_01_5743.d	MassIVE	MSV000082804	https://identifiers.org/massive:MSV000082804
CAMHB 0.0625ug/mL Rep1	Untargeted Liquid Chromatography Mass Spectrometry Data Acquisition	UltiMate 3000 UHPLC system	Thermo Scientific	CAMHB 0.0625ug/mL Rep1 1.5 hours	COM6_TCH1516_CAMHB_Samp04_T1o5_GD3_01_5752.d	MassIVE	MSV000082804	https://identifiers.org/massive:MSV000082804
CAMHB 0.0625ug/mL Rep2	Untargeted Liquid Chromatography Mass Spectrometry Data Acquisition	UltiMate 3000 UHPLC system	Thermo Scientific	CAMHB 0.0625ug/mL Rep2 1.5 hours	COM6_TCH1516_CAMHB_Samp05_T1o5_GE3_01_5761.d	MassIVE	MSV000082804	https://identifiers.org/massive:MSV000082804
CAMHB 0.0625ug/mL Rep3	Untargeted Liquid Chromatography Mass Spectrometry Data Acquisition	UltiMate 3000 UHPLC system	Thermo Scientific	CAMHB 0.0625ug/mL Rep3 1.5 hours	COM6_TCH1516_CAMHB_Samp06_T1o5_BA3_01_5770.d	MassIVE	MSV000082804	https://identifiers.org/massive:MSV000082804
CAMHB 0.5ug/mL Rep1	Untargeted Liquid Chromatography Mass Spectrometry Data Acquisition	UltiMate 3000 UHPLC system	Thermo Scientific	CAMHB 0.5ug/mL Rep1 1.5 hours	COM6_TCH1516_CAMHB_Samp07_T1o5_BB3_01_5779.d	MassIVE	MSV000082804	https://identifiers.org/massive:MSV000082804
CAMHB 0.5ug/mL Rep2	Untargeted Liquid Chromatography Mass Spectrometry Data Acquisition	UltiMate 3000 UHPLC system	Thermo Scientific	CAMHB 0.5ug/mL Rep2 1.5 hours	COM6_TCH1516_CAMHB_Samp08_T1o5_BC3_01_5788.d	MassIVE	MSV000082804	https://identifiers.org/massive:MSV000082804
CAMHB 0.5ug/mL Rep3	Untargeted Liquid Chromatography Mass Spectrometry Data Acquisition	UltiMate 3000 UHPLC system	Thermo Scientific	CAMHB 0.5ug/mL Rep3 1.5 hours	COM6_TCH1516_CAMHB_Samp09_T1o5_BD3_01_5797.d	MassIVE	MSV000082804	https://identifiers.org/massive:MSV000082804
R10LB 0ug/mL Rep1	Untargeted Liquid Chromatography Mass Spectrometry Data Acquisition	UltiMate 3000 UHPLC system	Thermo Scientific	R10LB 0ug/mL Rep1 1.5 hours	COM5_TCH1516_RPMI_Samp01_T1o5_GA3_01_5633.d	MassIVE	MSV000082804	https://identifiers.org/massive:MSV000082804
R10LB 0ug/mL Rep2	Untargeted Liquid Chromatography Mass Spectrometry Data Acquisition	UltiMate 3000 UHPLC system	Thermo Scientific	R10LB 0ug/mL Rep2 1.5 hours	COM5_TCH1516_RPMI_Samp02_T1o5_GB3_01_5642.d	MassIVE	MSV000082804	https://identifiers.org/massive:MSV000082804
R10LB 0ug/mL Rep3	Untargeted Liquid Chromatography Mass Spectrometry Data Acquisition	UltiMate 3000 UHPLC system	Thermo Scientific	R10LB 0ug/mL Rep3 1.5 hours	COM5_TCH1516_RPMI_Samp03_T1o5_GC3_01_5651.d	MassIVE	MSV000082804	https://identifiers.org/massive:MSV000082804
R10LB 0.0625ug/mL Rep1	Untargeted Liquid Chromatography Mass Spectrometry Data Acquisition	UltiMate 3000 UHPLC system	Thermo Scientific	R10LB 0.0625ug/mL Rep1 1.5 hours	COM5_TCH1516_RPMI_Samp07_T1o5_BB3_01_5692.d	MassIVE	MSV000082804	https://identifiers.org/massive:MSV000082804
R10LB 0.0625ug/mL Rep2	Untargeted Liquid Chromatography Mass Spectrometry Data Acquisition	UltiMate 3000 UHPLC system	Thermo Scientific	R10LB 0.0625ug/mL Rep2 1.5 hours	COM5_TCH1516_RPMI_Samp08_T1o5_BC3_01_5701.d	MassIVE	MSV000082804	https://identifiers.org/massive:MSV000082804
R10LB 0.0625ug/mL Rep3	Untargeted Liquid Chromatography Mass Spectrometry Data Acquisition	UltiMate 3000 UHPLC system	Thermo Scientific	R10LB 0.0625ug/mL Rep3 1.5 hours	COM5_TCH1516_RPMI_Samp09_T1o5_BD3_01_5710.d	MassIVE	MSV000082804	https://identifiers.org/massive:MSV000082804
CAMHB 0ug/mL Rep1	Untargeted Liquid Chromatography Mass Spectrometry Data Acquisition	UltiMate 3000 UHPLC system	Thermo Scientific	CAMHB 0ug/mL Rep1 2 hours	COM6_TCH1516_CAMHB_Samp01_T2o0_GA4_01_5726.d	MassIVE	MSV000082804	https://identifiers.org/massive:MSV000082804
CAMHB 0ug/mL Rep2	Untargeted Liquid Chromatography Mass Spectrometry Data Acquisition	UltiMate 3000 UHPLC system	Thermo Scientific	CAMHB 0ug/mL Rep2 2 hours	COM6_TCH1516_CAMHB_Samp02_T2o0_GB4_01_5735.d	MassIVE	MSV000082804	https://identifiers.org/massive:MSV000082804
CAMHB 0ug/mL Rep3	Untargeted Liquid Chromatography Mass Spectrometry Data Acquisition	UltiMate 3000 UHPLC system	Thermo Scientific	CAMHB 0ug/mL Rep3 2 hours	COM6_TCH1516_CAMHB_Samp03_T2o0_GC4_01_5744.d	MassIVE	MSV000082804	https://identifiers.org/massive:MSV000082804
CAMHB 0.0625ug/mL Rep1	Untargeted Liquid Chromatography Mass Spectrometry Data Acquisition	UltiMate 3000 UHPLC system	Thermo Scientific	CAMHB 0.0625ug/mL Rep1 2 hours	COM6_TCH1516_CAMHB_Samp04_T2o0_GD4_01_5753.d	MassIVE	MSV000082804	https://identifiers.org/massive:MSV000082804
CAMHB 0.0625ug/mL Rep2	Untargeted Liquid Chromatography Mass Spectrometry Data Acquisition	UltiMate 3000 UHPLC system	Thermo Scientific	CAMHB 0.0625ug/mL Rep2 2 hours	COM6_TCH1516_CAMHB_Samp05_T2o0_GE4_01_5762.d	MassIVE	MSV000082804	https://identifiers.org/massive:MSV000082804
CAMHB 0.0625ug/mL Rep3	Untargeted Liquid Chromatography Mass Spectrometry Data Acquisition	UltiMate 3000 UHPLC system	Thermo Scientific	CAMHB 0.0625ug/mL Rep3 2 hours	COM6_TCH1516_CAMHB_Samp06_T2o0_BA4_01_5771.d	MassIVE	MSV000082804	https://identifiers.org/massive:MSV000082804
CAMHB 0.5ug/mL Rep1	Untargeted Liquid Chromatography Mass Spectrometry Data Acquisition	UltiMate 3000 UHPLC system	Thermo Scientific	CAMHB 0.5ug/mL Rep1 2 hours	COM6_TCH1516_CAMHB_Samp07_T2o0_BB4_01_5780.d	MassIVE	MSV000082804	https://identifiers.org/massive:MSV000082804
CAMHB 0.5ug/mL Rep2	Untargeted Liquid Chromatography Mass Spectrometry Data Acquisition	UltiMate 3000 UHPLC system	Thermo Scientific	CAMHB 0.5ug/mL Rep2 2 hours	COM6_TCH1516_CAMHB_Samp08_T2o0_BC4_01_5789.d	MassIVE	MSV000082804	https://identifiers.org/massive:MSV000082804
CAMHB 0.5ug/mL Rep3	Untargeted Liquid Chromatography Mass Spectrometry Data Acquisition	UltiMate 3000 UHPLC system	Thermo Scientific	CAMHB 0.5ug/mL Rep3 2 hours	COM6_TCH1516_CAMHB_Samp09_T2o0_BD4_01_5798.d	MassIVE	MSV000082804	https://identifiers.org/massive:MSV000082804
R10LB 0ug/mL Rep1	Untargeted Liquid Chromatography Mass Spectrometry Data Acquisition	UltiMate 3000 UHPLC system	Thermo Scientific	R10LB 0ug/mL Rep1 2 hours	COM5_TCH1516_RPMI_Samp01_T2o0_GA4_01_5634.d	MassIVE	MSV000082804	https://identifiers.org/massive:MSV000082804
R10LB 0ug/mL Rep2	Untargeted Liquid Chromatography Mass Spectrometry Data Acquisition	UltiMate 3000 UHPLC system	Thermo Scientific	R10LB 0ug/mL Rep2 2 hours	COM5_TCH1516_RPMI_Samp02_T2o0_GB4_01_5643.d	MassIVE	MSV000082804	https://identifiers.org/massive:MSV000082804
R10LB 0ug/mL Rep3	Untargeted Liquid Chromatography Mass Spectrometry Data Acquisition	UltiMate 3000 UHPLC system	Thermo Scientific	R10LB 0ug/mL Rep3 2 hours	COM5_TCH1516_RPMI_Samp03_T2o0_GC4_01_5652.d	MassIVE	MSV000082804	https://identifiers.org/massive:MSV000082804
R10LB 0.0625ug/mL Rep1	Untargeted Liquid Chromatography Mass Spectrometry Data Acquisition	UltiMate 3000 UHPLC system	Thermo Scientific	R10LB 0.0625ug/mL Rep1 2 hours	COM5_TCH1516_RPMI_Samp07_T2o0_BB4_01_5693.d	MassIVE	MSV000082804	https://identifiers.org/massive:MSV000082804
R10LB 0.0625ug/mL Rep2	Untargeted Liquid Chromatography Mass Spectrometry Data Acquisition	UltiMate 3000 UHPLC system	Thermo Scientific	R10LB 0.0625ug/mL Rep2 2 hours	COM5_TCH1516_RPMI_Samp08_T2o0_BC4_01_5702.d	MassIVE	MSV000082804	https://identifiers.org/massive:MSV000082804
R10LB 0.0625ug/mL Rep3	Untargeted Liquid Chromatography Mass Spectrometry Data Acquisition	UltiMate 3000 UHPLC system	Thermo Scientific	R10LB 0.0625ug/mL Rep3 2 hours	COM5_TCH1516_RPMI_Samp09_T2o0_BD4_01_5711.d	MassIVE	MSV000082804	https://identifiers.org/massive:MSV000082804
CAMHB 0ug/mL Rep1	Untargeted Liquid Chromatography Mass Spectrometry Data Acquisition	UltiMate 3000 UHPLC system	Thermo Scientific	CAMHB 0ug/mL Rep1 2.5 hours	COM6_TCH1516_CAMHB_Samp01_T2o5_GA5_01_5727.d	MassIVE	MSV000082804	https://identifiers.org/massive:MSV000082804
CAMHB 0ug/mL Rep2	Untargeted Liquid Chromatography Mass Spectrometry Data Acquisition	UltiMate 3000 UHPLC system	Thermo Scientific	CAMHB 0ug/mL Rep2 2.5 hours	COM6_TCH1516_CAMHB_Samp02_T2o5_GB5_01_5736.d	MassIVE	MSV000082804	https://identifiers.org/massive:MSV000082804
CAMHB 0ug/mL Rep3	Untargeted Liquid Chromatography Mass Spectrometry Data Acquisition	UltiMate 3000 UHPLC system	Thermo Scientific	CAMHB 0ug/mL Rep3 2.5 hours	COM6_TCH1516_CAMHB_Samp03_T2o5_GC5_01_5745.d	MassIVE	MSV000082804	https://identifiers.org/massive:MSV000082804
CAMHB 0.0625ug/mL Rep1	Untargeted Liquid Chromatography Mass Spectrometry Data Acquisition	UltiMate 3000 UHPLC system	Thermo Scientific	CAMHB 0.0625ug/mL Rep1 2.5 hours	COM6_TCH1516_CAMHB_Samp04_T2o5_GD5_01_5754.d	MassIVE	MSV000082804	https://identifiers.org/massive:MSV000082804
CAMHB 0.0625ug/mL Rep2	Untargeted Liquid Chromatography Mass Spectrometry Data Acquisition	UltiMate 3000 UHPLC system	Thermo Scientific	CAMHB 0.0625ug/mL Rep2 2.5 hours	COM6_TCH1516_CAMHB_Samp05_T2o5_GE5_01_5763.d	MassIVE	MSV000082804	https://identifiers.org/massive:MSV000082804
CAMHB 0.0625ug/mL Rep3	Untargeted Liquid Chromatography Mass Spectrometry Data Acquisition	UltiMate 3000 UHPLC system	Thermo Scientific	CAMHB 0.0625ug/mL Rep3 2.5 hours	COM6_TCH1516_CAMHB_Samp06_T2o5_BA5_01_5772.d	MassIVE	MSV000082804	https://identifiers.org/massive:MSV000082804
CAMHB 0.5ug/mL Rep1	Untargeted Liquid Chromatography Mass Spectrometry Data Acquisition	UltiMate 3000 UHPLC system	Thermo Scientific	CAMHB 0.5ug/mL Rep1 2.5 hours	COM6_TCH1516_CAMHB_Samp07_T2o5_BB5_01_5781.d	MassIVE	MSV000082804	https://identifiers.org/massive:MSV000082804
CAMHB 0.5ug/mL Rep2	Untargeted Liquid Chromatography Mass Spectrometry Data Acquisition	UltiMate 3000 UHPLC system	Thermo Scientific	CAMHB 0.5ug/mL Rep2 2.5 hours	COM6_TCH1516_CAMHB_Samp08_T2o5_BC5_01_5790.d	MassIVE	MSV000082804	https://identifiers.org/massive:MSV000082804
CAMHB 0.5ug/mL Rep3	Untargeted Liquid Chromatography Mass Spectrometry Data Acquisition	UltiMate 3000 UHPLC system	Thermo Scientific	CAMHB 0.5ug/mL Rep3 2.5 hours	COM6_TCH1516_CAMHB_Samp09_T2o5_BD5_01_5799.d	MassIVE	MSV000082804	https://identifiers.org/massive:MSV000082804
R10LB 0ug/mL Rep1	Untargeted Liquid Chromatography Mass Spectrometry Data Acquisition	UltiMate 3000 UHPLC system	Thermo Scientific	R10LB 0ug/mL Rep1 2.5 hours	COM5_TCH1516_RPMI_Samp01_T2o5_GA5_01_5635.d	MassIVE	MSV000082804	https://identifiers.org/massive:MSV000082804
R10LB 0ug/mL Rep2	Untargeted Liquid Chromatography Mass Spectrometry Data Acquisition	UltiMate 3000 UHPLC system	Thermo Scientific	R10LB 0ug/mL Rep2 2.5 hours	COM5_TCH1516_RPMI_Samp02_T2o5_GB5_01_5644.d	MassIVE	MSV000082804	https://identifiers.org/massive:MSV000082804
R10LB 0ug/mL Rep3	Untargeted Liquid Chromatography Mass Spectrometry Data Acquisition	UltiMate 3000 UHPLC system	Thermo Scientific	R10LB 0ug/mL Rep3 2.5 hours	COM5_TCH1516_RPMI_Samp03_T2o5_GC5_01_5653.d	MassIVE	MSV000082804	https://identifiers.org/massive:MSV000082804
R10LB 0.0625ug/mL Rep1	Untargeted Liquid Chromatography Mass Spectrometry Data Acquisition	UltiMate 3000 UHPLC system	Thermo Scientific	R10LB 0.0625ug/mL Rep1 2.5 hours	COM5_TCH1516_RPMI_Samp07_T2o5_BB5_01_5694.d	MassIVE	MSV000082804	https://identifiers.org/massive:MSV000082804
R10LB 0.0625ug/mL Rep2	Untargeted Liquid Chromatography Mass Spectrometry Data Acquisition	UltiMate 3000 UHPLC system	Thermo Scientific	R10LB 0.0625ug/mL Rep2 2.5 hours	COM5_TCH1516_RPMI_Samp08_T2o5_BC5_01_5703.d	MassIVE	MSV000082804	https://identifiers.org/massive:MSV000082804
R10LB 0.0625ug/mL Rep3	Untargeted Liquid Chromatography Mass Spectrometry Data Acquisition	UltiMate 3000 UHPLC system	Thermo Scientific	R10LB 0.0625ug/mL Rep3 2.5 hours	COM5_TCH1516_RPMI_Samp09_T2o5_BD5_01_5712.d	MassIVE	MSV000082804	https://identifiers.org/massive:MSV000082804
CAMHB 0ug/mL Rep1	Untargeted Liquid Chromatography Mass Spectrometry Data Acquisition	UltiMate 3000 UHPLC system	Thermo Scientific	CAMHB 0ug/mL Rep1 3 hours	COM6_TCH1516_CAMHB_Samp01_T3o0_GA6_01_5728.d	MassIVE	MSV000082804	https://identifiers.org/massive:MSV000082804
CAMHB 0ug/mL Rep2	Untargeted Liquid Chromatography Mass Spectrometry Data Acquisition	UltiMate 3000 UHPLC system	Thermo Scientific	CAMHB 0ug/mL Rep2 3 hours	COM6_TCH1516_CAMHB_Samp02_T3o0_GB6_01_5737.d	MassIVE	MSV000082804	https://identifiers.org/massive:MSV000082804
CAMHB 0ug/mL Rep3	Untargeted Liquid Chromatography Mass Spectrometry Data Acquisition	UltiMate 3000 UHPLC system	Thermo Scientific	CAMHB 0ug/mL Rep3 3 hours	COM6_TCH1516_CAMHB_Samp03_T3o0_GC6_01_5746.d	MassIVE	MSV000082804	https://identifiers.org/massive:MSV000082804
CAMHB 0.0625ug/mL Rep1	Untargeted Liquid Chromatography Mass Spectrometry Data Acquisition	UltiMate 3000 UHPLC system	Thermo Scientific	CAMHB 0.0625ug/mL Rep1 3 hours	COM6_TCH1516_CAMHB_Samp04_T3o0_GD6_01_5755.d	MassIVE	MSV000082804	https://identifiers.org/massive:MSV000082804
CAMHB 0.0625ug/mL Rep2	Untargeted Liquid Chromatography Mass Spectrometry Data Acquisition	UltiMate 3000 UHPLC system	Thermo Scientific	CAMHB 0.0625ug/mL Rep2 3 hours	COM6_TCH1516_CAMHB_Samp05_T3o0_GE6_01_5764.d	MassIVE	MSV000082804	https://identifiers.org/massive:MSV000082804
CAMHB 0.0625ug/mL Rep3	Untargeted Liquid Chromatography Mass Spectrometry Data Acquisition	UltiMate 3000 UHPLC system	Thermo Scientific	CAMHB 0.0625ug/mL Rep3 3 hours	COM6_TCH1516_CAMHB_Samp06_T3o0_BA6_01_5773.d	MassIVE	MSV000082804	https://identifiers.org/massive:MSV000082804
CAMHB 0.5ug/mL Rep1	Untargeted Liquid Chromatography Mass Spectrometry Data Acquisition	UltiMate 3000 UHPLC system	Thermo Scientific	CAMHB 0.5ug/mL Rep1 3 hours	COM6_TCH1516_CAMHB_Samp07_T3o0_BB6_01_5782.d	MassIVE	MSV000082804	https://identifiers.org/massive:MSV000082804
CAMHB 0.5ug/mL Rep2	Untargeted Liquid Chromatography Mass Spectrometry Data Acquisition	UltiMate 3000 UHPLC system	Thermo Scientific	CAMHB 0.5ug/mL Rep2 3 hours	COM6_TCH1516_CAMHB_Samp08_T3o0_BC6_01_5791.d	MassIVE	MSV000082804	https://identifiers.org/massive:MSV000082804
CAMHB 0.5ug/mL Rep3	Untargeted Liquid Chromatography Mass Spectrometry Data Acquisition	UltiMate 3000 UHPLC system	Thermo Scientific	CAMHB 0.5ug/mL Rep3 3 hours	COM6_TCH1516_CAMHB_Samp09_T3o0_BD6_01_5800.d	MassIVE	MSV000082804	https://identifiers.org/massive:MSV000082804
R10LB 0ug/mL Rep1	Untargeted Liquid Chromatography Mass Spectrometry Data Acquisition	UltiMate 3000 UHPLC system	Thermo Scientific	R10LB 0ug/mL Rep1 3 hours	COM5_TCH1516_RPMI_Samp01_T3o0_GA6_01_5636.d	MassIVE	MSV000082804	https://identifiers.org/massive:MSV000082804
R10LB 0ug/mL Rep2	Untargeted Liquid Chromatography Mass Spectrometry Data Acquisition	UltiMate 3000 UHPLC system	Thermo Scientific	R10LB 0ug/mL Rep2 3 hours	COM5_TCH1516_RPMI_Samp02_T3o0_GB6_01_5645.d	MassIVE	MSV000082804	https://identifiers.org/massive:MSV000082804
R10LB 0ug/mL Rep3	Untargeted Liquid Chromatography Mass Spectrometry Data Acquisition	UltiMate 3000 UHPLC system	Thermo Scientific	R10LB 0ug/mL Rep3 3 hours	COM5_TCH1516_RPMI_Samp03_T3o0_GC6_01_5654.d	MassIVE	MSV000082804	https://identifiers.org/massive:MSV000082804
R10LB 0.0625ug/mL Rep1	Untargeted Liquid Chromatography Mass Spectrometry Data Acquisition	UltiMate 3000 UHPLC system	Thermo Scientific	R10LB 0.0625ug/mL Rep1 3 hours	COM5_TCH1516_RPMI_Samp07_T3o0_BB6_01_5695.d	MassIVE	MSV000082804	https://identifiers.org/massive:MSV000082804
R10LB 0.0625ug/mL Rep2	Untargeted Liquid Chromatography Mass Spectrometry Data Acquisition	UltiMate 3000 UHPLC system	Thermo Scientific	R10LB 0.0625ug/mL Rep2 3 hours	COM5_TCH1516_RPMI_Samp08_T3o0_BC6_01_5704.d	MassIVE	MSV000082804	https://identifiers.org/massive:MSV000082804
R10LB 0.0625ug/mL Rep3	Untargeted Liquid Chromatography Mass Spectrometry Data Acquisition	UltiMate 3000 UHPLC system	Thermo Scientific	R10LB 0.0625ug/mL Rep3 3 hours	COM5_TCH1516_RPMI_Samp09_T3o0_BD6_01_5713.d	MassIVE	MSV000082804	https://identifiers.org/massive:MSV000082804
CAMHB 0ug/mL Rep1	Untargeted Liquid Chromatography Mass Spectrometry Data Acquisition	UltiMate 3000 UHPLC system	Thermo Scientific	CAMHB 0ug/mL Rep1 3.5 hours	COM6_TCH1516_CAMHB_Samp01_T3o5_GA7_01_5729.d	MassIVE	MSV000082804	https://identifiers.org/massive:MSV000082804
CAMHB 0ug/mL Rep2	Untargeted Liquid Chromatography Mass Spectrometry Data Acquisition	UltiMate 3000 UHPLC system	Thermo Scientific	CAMHB 0ug/mL Rep2 3.5 hours	COM6_TCH1516_CAMHB_Samp02_T3o5_GB7_01_5738.d	MassIVE	MSV000082804	https://identifiers.org/massive:MSV000082804
CAMHB 0ug/mL Rep3	Untargeted Liquid Chromatography Mass Spectrometry Data Acquisition	UltiMate 3000 UHPLC system	Thermo Scientific	CAMHB 0ug/mL Rep3 3.5 hours	COM6_TCH1516_CAMHB_Samp03_T3o5_GC7_01_5747.d	MassIVE	MSV000082804	https://identifiers.org/massive:MSV000082804
CAMHB 0.0625ug/mL Rep1	Untargeted Liquid Chromatography Mass Spectrometry Data Acquisition	UltiMate 3000 UHPLC system	Thermo Scientific	CAMHB 0.0625ug/mL Rep1 3.5 hours	COM6_TCH1516_CAMHB_Samp04_T3o5_GD7_01_5756.d	MassIVE	MSV000082804	https://identifiers.org/massive:MSV000082804
CAMHB 0.0625ug/mL Rep2	Untargeted Liquid Chromatography Mass Spectrometry Data Acquisition	UltiMate 3000 UHPLC system	Thermo Scientific	CAMHB 0.0625ug/mL Rep2 3.5 hours	COM6_TCH1516_CAMHB_Samp05_T3o5_GE7_01_5765.d	MassIVE	MSV000082804	https://identifiers.org/massive:MSV000082804
CAMHB 0.0625ug/mL Rep3	Untargeted Liquid Chromatography Mass Spectrometry Data Acquisition	UltiMate 3000 UHPLC system	Thermo Scientific	CAMHB 0.0625ug/mL Rep3 3.5 hours	COM6_TCH1516_CAMHB_Samp06_T3o5_BA7_01_5774.d	MassIVE	MSV000082804	https://identifiers.org/massive:MSV000082804
CAMHB 0.5ug/mL Rep1	Untargeted Liquid Chromatography Mass Spectrometry Data Acquisition	UltiMate 3000 UHPLC system	Thermo Scientific	CAMHB 0.5ug/mL Rep1 3.5 hours	COM6_TCH1516_CAMHB_Samp07_T3o5_BB7_01_5783.d	MassIVE	MSV000082804	https://identifiers.org/massive:MSV000082804
CAMHB 0.5ug/mL Rep2	Untargeted Liquid Chromatography Mass Spectrometry Data Acquisition	UltiMate 3000 UHPLC system	Thermo Scientific	CAMHB 0.5ug/mL Rep2 3.5 hours	COM6_TCH1516_CAMHB_Samp08_T3o5_BC7_01_5792.d	MassIVE	MSV000082804	https://identifiers.org/massive:MSV000082804
CAMHB 0.5ug/mL Rep3	Untargeted Liquid Chromatography Mass Spectrometry Data Acquisition	UltiMate 3000 UHPLC system	Thermo Scientific	CAMHB 0.5ug/mL Rep3 3.5 hours	COM6_TCH1516_CAMHB_Samp09_T3o5_BD7_01_5801.d	MassIVE	MSV000082804	https://identifiers.org/massive:MSV000082804
R10LB 0ug/mL Rep1	Untargeted Liquid Chromatography Mass Spectrometry Data Acquisition	UltiMate 3000 UHPLC system	Thermo Scientific	R10LB 0ug/mL Rep1 3.5 hours	COM5_TCH1516_RPMI_Samp01_T3o5_GA7_01_5637.d	MassIVE	MSV000082804	https://identifiers.org/massive:MSV000082804
R10LB 0ug/mL Rep2	Untargeted Liquid Chromatography Mass Spectrometry Data Acquisition	UltiMate 3000 UHPLC system	Thermo Scientific	R10LB 0ug/mL Rep2 3.5 hours	COM5_TCH1516_RPMI_Samp02_T3o5_GB7_01_5646.d	MassIVE	MSV000082804	https://identifiers.org/massive:MSV000082804
R10LB 0ug/mL Rep3	Untargeted Liquid Chromatography Mass Spectrometry Data Acquisition	UltiMate 3000 UHPLC system	Thermo Scientific	R10LB 0ug/mL Rep3 3.5 hours	COM5_TCH1516_RPMI_Samp03_T3o5_GC7_01_5655.d	MassIVE	MSV000082804	https://identifiers.org/massive:MSV000082804
R10LB 0.0625ug/mL Rep1	Untargeted Liquid Chromatography Mass Spectrometry Data Acquisition	UltiMate 3000 UHPLC system	Thermo Scientific	R10LB 0.0625ug/mL Rep1 3.5 hours	COM5_TCH1516_RPMI_Samp07_T3o5_BB7_01_5696.d	MassIVE	MSV000082804	https://identifiers.org/massive:MSV000082804
R10LB 0.0625ug/mL Rep2	Untargeted Liquid Chromatography Mass Spectrometry Data Acquisition	UltiMate 3000 UHPLC system	Thermo Scientific	R10LB 0.0625ug/mL Rep2 3.5 hours	COM5_TCH1516_RPMI_Samp08_T3o5_BC7_01_5705.d	MassIVE	MSV000082804	https://identifiers.org/massive:MSV000082804
R10LB 0.0625ug/mL Rep3	Untargeted Liquid Chromatography Mass Spectrometry Data Acquisition	UltiMate 3000 UHPLC system	Thermo Scientific	R10LB 0.0625ug/mL Rep3 3.5 hours	COM5_TCH1516_RPMI_Samp09_T3o5_BD7_01_5714.d	MassIVE	MSV000082804	https://identifiers.org/massive:MSV000082804
CAMHB 0ug/mL Rep1	Untargeted Liquid Chromatography Mass Spectrometry Data Acquisition	UltiMate 3000 UHPLC system	Thermo Scientific	CAMHB 0ug/mL Rep1 4 hours	COM6_TCH1516_CAMHB_Samp01_T4o0_GA8_01_5730.d	MassIVE	MSV000082804	https://identifiers.org/massive:MSV000082804
CAMHB 0ug/mL Rep2	Untargeted Liquid Chromatography Mass Spectrometry Data Acquisition	UltiMate 3000 UHPLC system	Thermo Scientific	CAMHB 0ug/mL Rep2 4 hours	COM6_TCH1516_CAMHB_Samp02_T4o0_GB8_01_5739.d	MassIVE	MSV000082804	https://identifiers.org/massive:MSV000082804
CAMHB 0ug/mL Rep3	Untargeted Liquid Chromatography Mass Spectrometry Data Acquisition	UltiMate 3000 UHPLC system	Thermo Scientific	CAMHB 0ug/mL Rep3 4 hours	COM6_TCH1516_CAMHB_Samp03_T4o0_GC8_01_5748.d	MassIVE	MSV000082804	https://identifiers.org/massive:MSV000082804
CAMHB 0.0625ug/mL Rep1	Untargeted Liquid Chromatography Mass Spectrometry Data Acquisition	UltiMate 3000 UHPLC system	Thermo Scientific	CAMHB 0.0625ug/mL Rep1 4 hours	COM6_TCH1516_CAMHB_Samp04_T4o0_GD8_01_5757.d	MassIVE	MSV000082804	https://identifiers.org/massive:MSV000082804
CAMHB 0.0625ug/mL Rep2	Untargeted Liquid Chromatography Mass Spectrometry Data Acquisition	UltiMate 3000 UHPLC system	Thermo Scientific	CAMHB 0.0625ug/mL Rep2 4 hours	COM6_TCH1516_CAMHB_Samp05_T4o0_GE8_01_5766.d	MassIVE	MSV000082804	https://identifiers.org/massive:MSV000082804
CAMHB 0.0625ug/mL Rep3	Untargeted Liquid Chromatography Mass Spectrometry Data Acquisition	UltiMate 3000 UHPLC system	Thermo Scientific	CAMHB 0.0625ug/mL Rep3 4 hours	COM6_TCH1516_CAMHB_Samp06_T4o0_BA8_01_5775.d	MassIVE	MSV000082804	https://identifiers.org/massive:MSV000082804
CAMHB 0.5ug/mL Rep1	Untargeted Liquid Chromatography Mass Spectrometry Data Acquisition	UltiMate 3000 UHPLC system	Thermo Scientific	CAMHB 0.5ug/mL Rep1 4 hours	COM6_TCH1516_CAMHB_Samp07_T4o0_BB8_01_5784.d	MassIVE	MSV000082804	https://identifiers.org/massive:MSV000082804
CAMHB 0.5ug/mL Rep2	Untargeted Liquid Chromatography Mass Spectrometry Data Acquisition	UltiMate 3000 UHPLC system	Thermo Scientific	CAMHB 0.5ug/mL Rep2 4 hours	COM6_TCH1516_CAMHB_Samp08_T4o0_BC8_01_5793.d	MassIVE	MSV000082804	https://identifiers.org/massive:MSV000082804
CAMHB 0.5ug/mL Rep3	Untargeted Liquid Chromatography Mass Spectrometry Data Acquisition	UltiMate 3000 UHPLC system	Thermo Scientific	CAMHB 0.5ug/mL Rep3 4 hours	COM6_TCH1516_CAMHB_Samp09_T4o0_BD8_01_5802.d	MassIVE	MSV000082804	https://identifiers.org/massive:MSV000082804
R10LB 0ug/mL Rep1	Untargeted Liquid Chromatography Mass Spectrometry Data Acquisition	UltiMate 3000 UHPLC system	Thermo Scientific	R10LB 0ug/mL Rep1 4 hours	COM5_TCH1516_RPMI_Samp01_T4o0_GA8_01_5638.d	MassIVE	MSV000082804	https://identifiers.org/massive:MSV000082804
R10LB 0ug/mL Rep2	Untargeted Liquid Chromatography Mass Spectrometry Data Acquisition	UltiMate 3000 UHPLC system	Thermo Scientific	R10LB 0ug/mL Rep2 4 hours	COM5_TCH1516_RPMI_Samp02_T4o0_GB8_01_5647.d	MassIVE	MSV000082804	https://identifiers.org/massive:MSV000082804
R10LB 0ug/mL Rep3	Untargeted Liquid Chromatography Mass Spectrometry Data Acquisition	UltiMate 3000 UHPLC system	Thermo Scientific	R10LB 0ug/mL Rep3 4 hours	COM5_TCH1516_RPMI_Samp03_T4o0_GC8_01_5656.d	MassIVE	MSV000082804	https://identifiers.org/massive:MSV000082804
R10LB 0.0625ug/mL Rep1	Untargeted Liquid Chromatography Mass Spectrometry Data Acquisition	UltiMate 3000 UHPLC system	Thermo Scientific	R10LB 0.0625ug/mL Rep1 4 hours	COM5_TCH1516_RPMI_Samp07_T4o0_BB8_01_5697.d	MassIVE	MSV000082804	https://identifiers.org/massive:MSV000082804
R10LB 0.0625ug/mL Rep2	Untargeted Liquid Chromatography Mass Spectrometry Data Acquisition	UltiMate 3000 UHPLC system	Thermo Scientific	R10LB 0.0625ug/mL Rep2 4 hours	COM5_TCH1516_RPMI_Samp08_T4o0_BC8_01_5706.d	MassIVE	MSV000082804	https://identifiers.org/massive:MSV000082804
R10LB 0.0625ug/mL Rep3	Untargeted Liquid Chromatography Mass Spectrometry Data Acquisition	UltiMate 3000 UHPLC system	Thermo Scientific	R10LB 0.0625ug/mL Rep3 4 hours	COM5_TCH1516_RPMI_Samp09_T4o0_BD8_01_5715.d	MassIVE	MSV000082804	https://identifiers.org/massive:MSV000082804
CAMHB 0ug/mL Rep1	Untargeted Liquid Chromatography Mass Spectrometry Data Acquisition	UltiMate 3000 UHPLC system	Thermo Scientific	CAMHB 0ug/mL Rep1 0.5 hours	COM6_TCH1516_CAMHB_Smp01_T0o5_GA1_01_7294.d	MassIVE	MSV000082804	https://identifiers.org/massive:MSV000082804
CAMHB 0ug/mL Rep2	Untargeted Liquid Chromatography Mass Spectrometry Data Acquisition	UltiMate 3000 UHPLC system	Thermo Scientific	CAMHB 0ug/mL Rep2 0.5 hours	COM6_TCH1516_CAMHB_Smp02_T0o5_GB1_01_7303.d	MassIVE	MSV000082804	https://identifiers.org/massive:MSV000082804
CAMHB 0ug/mL Rep3	Untargeted Liquid Chromatography Mass Spectrometry Data Acquisition	UltiMate 3000 UHPLC system	Thermo Scientific	CAMHB 0ug/mL Rep3 0.5 hours	COM6_TCH1516_CAMHB_Smp03_T0o5_GC1_01_7312.d	MassIVE	MSV000082804	https://identifiers.org/massive:MSV000082804
CAMHB 0.0625ug/mL Rep1	Untargeted Liquid Chromatography Mass Spectrometry Data Acquisition	UltiMate 3000 UHPLC system	Thermo Scientific	CAMHB 0.0625ug/mL Rep1 0.5 hours	COM6_TCH1516_CAMHB_Smp04_T0o5_GD1_01_7321.d	MassIVE	MSV000082804	https://identifiers.org/massive:MSV000082804
CAMHB 0.0625ug/mL Rep2	Untargeted Liquid Chromatography Mass Spectrometry Data Acquisition	UltiMate 3000 UHPLC system	Thermo Scientific	CAMHB 0.0625ug/mL Rep2 0.5 hours	COM6_TCH1516_CAMHB_Smp05_T0o5_GE1_01_7330.d	MassIVE	MSV000082804	https://identifiers.org/massive:MSV000082804
CAMHB 0.0625ug/mL Rep3	Untargeted Liquid Chromatography Mass Spectrometry Data Acquisition	UltiMate 3000 UHPLC system	Thermo Scientific	CAMHB 0.0625ug/mL Rep3 0.5 hours	COM6_TCH1516_CAMHB_Smp06_T0o5_BA1_01_7339.d	MassIVE	MSV000082804	https://identifiers.org/massive:MSV000082804
CAMHB 0.5ug/mL Rep1	Untargeted Liquid Chromatography Mass Spectrometry Data Acquisition	UltiMate 3000 UHPLC system	Thermo Scientific	CAMHB 0.5ug/mL Rep1 0.5 hours	COM6_TCH1516_CAMHB_Smp07_T0o5_BB1_01_7348.d	MassIVE	MSV000082804	https://identifiers.org/massive:MSV000082804
CAMHB 0.5ug/mL Rep2	Untargeted Liquid Chromatography Mass Spectrometry Data Acquisition	UltiMate 3000 UHPLC system	Thermo Scientific	CAMHB 0.5ug/mL Rep2 0.5 hours	COM6_TCH1516_CAMHB_Smp08_T0o5_BC1_01_7357.d	MassIVE	MSV000082804	https://identifiers.org/massive:MSV000082804
CAMHB 0.5ug/mL Rep3	Untargeted Liquid Chromatography Mass Spectrometry Data Acquisition	UltiMate 3000 UHPLC system	Thermo Scientific	CAMHB 0.5ug/mL Rep3 0.5 hours	COM6_TCH1516_CAMHB_Smp09_T0o5_BD1_01_7366.d	MassIVE	MSV000082804	https://identifiers.org/massive:MSV000082804
R10LB 0ug/mL Rep1	Untargeted Liquid Chromatography Mass Spectrometry Data Acquisition	UltiMate 3000 UHPLC system	Thermo Scientific	R10LB 0ug/mL Rep1 0.5 hours	COM5_TCH1516_RPMI_Samp01_T0o5_GA1_01_6998.d	MassIVE	MSV000082804	https://identifiers.org/massive:MSV000082804
R10LB 0ug/mL Rep2	Untargeted Liquid Chromatography Mass Spectrometry Data Acquisition	UltiMate 3000 UHPLC system	Thermo Scientific	R10LB 0ug/mL Rep2 0.5 hours	COM5_TCH1516_RPMI_Samp02_T0o5_GB1_01_7007.d	MassIVE	MSV000082804	https://identifiers.org/massive:MSV000082804
R10LB 0ug/mL Rep3	Untargeted Liquid Chromatography Mass Spectrometry Data Acquisition	UltiMate 3000 UHPLC system	Thermo Scientific	R10LB 0ug/mL Rep3 0.5 hours	COM5_TCH1516_RPMI_Samp03_T0o5_GC1_01_7016.d	MassIVE	MSV000082804	https://identifiers.org/massive:MSV000082804
R10LB 0.0625ug/mL Rep1	Untargeted Liquid Chromatography Mass Spectrometry Data Acquisition	UltiMate 3000 UHPLC system	Thermo Scientific	R10LB 0.0625ug/mL Rep1 0.5 hours	COM5_TCH1516_RPMI_Samp07_T0o5_BB1_01_7052.d	MassIVE	MSV000082804	https://identifiers.org/massive:MSV000082804
R10LB 0.0625ug/mL Rep2	Untargeted Liquid Chromatography Mass Spectrometry Data Acquisition	UltiMate 3000 UHPLC system	Thermo Scientific	R10LB 0.0625ug/mL Rep2 0.5 hours	COM5_TCH1516_RPMI_Samp08_T0o5_BC1_01_7061.d	MassIVE	MSV000082804	https://identifiers.org/massive:MSV000082804
R10LB 0.0625ug/mL Rep3	Untargeted Liquid Chromatography Mass Spectrometry Data Acquisition	UltiMate 3000 UHPLC system	Thermo Scientific	R10LB 0.0625ug/mL Rep3 0.5 hours	COM5_TCH1516_RPMI_Samp09_T0o5_BD1_01_7070.d	MassIVE	MSV000082804	https://identifiers.org/massive:MSV000082804
CAMHB 0ug/mL Rep1	Untargeted Liquid Chromatography Mass Spectrometry Data Acquisition	UltiMate 3000 UHPLC system	Thermo Scientific	CAMHB 0ug/mL Rep1 1 hours	COM6_TCH1516_CAMHB_Smp01_T1o0_GA2_01_7295.d	MassIVE	MSV000082804	https://identifiers.org/massive:MSV000082804
CAMHB 0ug/mL Rep2	Untargeted Liquid Chromatography Mass Spectrometry Data Acquisition	UltiMate 3000 UHPLC system	Thermo Scientific	CAMHB 0ug/mL Rep2 1 hours	COM6_TCH1516_CAMHB_Smp02_T1o0_GB2_01_7304.d	MassIVE	MSV000082804	https://identifiers.org/massive:MSV000082804
CAMHB 0ug/mL Rep3	Untargeted Liquid Chromatography Mass Spectrometry Data Acquisition	UltiMate 3000 UHPLC system	Thermo Scientific	CAMHB 0ug/mL Rep3 1 hours	COM6_TCH1516_CAMHB_Smp03_T1o0_GC2_01_7313.d	MassIVE	MSV000082804	https://identifiers.org/massive:MSV000082804
CAMHB 0.0625ug/mL Rep1	Untargeted Liquid Chromatography Mass Spectrometry Data Acquisition	UltiMate 3000 UHPLC system	Thermo Scientific	CAMHB 0.0625ug/mL Rep1 1 hours	COM6_TCH1516_CAMHB_Smp04_T1o0_GD2_01_7322.d	MassIVE	MSV000082804	https://identifiers.org/massive:MSV000082804
CAMHB 0.0625ug/mL Rep2	Untargeted Liquid Chromatography Mass Spectrometry Data Acquisition	UltiMate 3000 UHPLC system	Thermo Scientific	CAMHB 0.0625ug/mL Rep2 1 hours	COM6_TCH1516_CAMHB_Smp05_T1o0_GE2_01_7331.d	MassIVE	MSV000082804	https://identifiers.org/massive:MSV000082804
CAMHB 0.0625ug/mL Rep3	Untargeted Liquid Chromatography Mass Spectrometry Data Acquisition	UltiMate 3000 UHPLC system	Thermo Scientific	CAMHB 0.0625ug/mL Rep3 1 hours	COM6_TCH1516_CAMHB_Smp06_T1o0_BA2_01_7340.d	MassIVE	MSV000082804	https://identifiers.org/massive:MSV000082804
CAMHB 0.5ug/mL Rep1	Untargeted Liquid Chromatography Mass Spectrometry Data Acquisition	UltiMate 3000 UHPLC system	Thermo Scientific	CAMHB 0.5ug/mL Rep1 1 hours	COM6_TCH1516_CAMHB_Smp07_T1o0_BB2_01_7349.d	MassIVE	MSV000082804	https://identifiers.org/massive:MSV000082804
CAMHB 0.5ug/mL Rep2	Untargeted Liquid Chromatography Mass Spectrometry Data Acquisition	UltiMate 3000 UHPLC system	Thermo Scientific	CAMHB 0.5ug/mL Rep2 1 hours	COM6_TCH1516_CAMHB_Smp08_T1o0_BC2_01_7358.d	MassIVE	MSV000082804	https://identifiers.org/massive:MSV000082804
CAMHB 0.5ug/mL Rep3	Untargeted Liquid Chromatography Mass Spectrometry Data Acquisition	UltiMate 3000 UHPLC system	Thermo Scientific	CAMHB 0.5ug/mL Rep3 1 hours	COM6_TCH1516_CAMHB_Smp09_T1o0_BD2_01_7367.d	MassIVE	MSV000082804	https://identifiers.org/massive:MSV000082804
R10LB 0ug/mL Rep1	Untargeted Liquid Chromatography Mass Spectrometry Data Acquisition	UltiMate 3000 UHPLC system	Thermo Scientific	R10LB 0ug/mL Rep1 1 hours	COM5_TCH1516_RPMI_Samp01_T1o0_GA2_01_6999.d	MassIVE	MSV000082804	https://identifiers.org/massive:MSV000082804
R10LB 0ug/mL Rep2	Untargeted Liquid Chromatography Mass Spectrometry Data Acquisition	UltiMate 3000 UHPLC system	Thermo Scientific	R10LB 0ug/mL Rep2 1 hours	COM5_TCH1516_RPMI_Samp02_T1o0_GB2_01_7008.d	MassIVE	MSV000082804	https://identifiers.org/massive:MSV000082804
R10LB 0ug/mL Rep3	Untargeted Liquid Chromatography Mass Spectrometry Data Acquisition	UltiMate 3000 UHPLC system	Thermo Scientific	R10LB 0ug/mL Rep3 1 hours	COM5_TCH1516_RPMI_Samp03_T1o0_GC2_01_7017.d	MassIVE	MSV000082804	https://identifiers.org/massive:MSV000082804
R10LB 0.0625ug/mL Rep1	Untargeted Liquid Chromatography Mass Spectrometry Data Acquisition	UltiMate 3000 UHPLC system	Thermo Scientific	R10LB 0.0625ug/mL Rep1 1 hours	COM5_TCH1516_RPMI_Samp07_T1o0_BB2_01_7053.d	MassIVE	MSV000082804	https://identifiers.org/massive:MSV000082804
R10LB 0.0625ug/mL Rep2	Untargeted Liquid Chromatography Mass Spectrometry Data Acquisition	UltiMate 3000 UHPLC system	Thermo Scientific	R10LB 0.0625ug/mL Rep2 1 hours	COM5_TCH1516_RPMI_Samp08_T1o0_BC2_01_7062.d	MassIVE	MSV000082804	https://identifiers.org/massive:MSV000082804
R10LB 0.0625ug/mL Rep3	Untargeted Liquid Chromatography Mass Spectrometry Data Acquisition	UltiMate 3000 UHPLC system	Thermo Scientific	R10LB 0.0625ug/mL Rep3 1 hours	COM5_TCH1516_RPMI_Samp09_T1o0_BD2_01_7071.d	MassIVE	MSV000082804	https://identifiers.org/massive:MSV000082804
CAMHB 0ug/mL Rep1	Untargeted Liquid Chromatography Mass Spectrometry Data Acquisition	UltiMate 3000 UHPLC system	Thermo Scientific	CAMHB 0ug/mL Rep1 1.5 hours	COM6_TCH1516_CAMHB_Smp01_T1o5_GA3_01_7296.d	MassIVE	MSV000082804	https://identifiers.org/massive:MSV000082804
CAMHB 0ug/mL Rep2	Untargeted Liquid Chromatography Mass Spectrometry Data Acquisition	UltiMate 3000 UHPLC system	Thermo Scientific	CAMHB 0ug/mL Rep2 1.5 hours	COM6_TCH1516_CAMHB_Smp02_T1o5_GB3_01_7305.d	MassIVE	MSV000082804	https://identifiers.org/massive:MSV000082804
CAMHB 0ug/mL Rep3	Untargeted Liquid Chromatography Mass Spectrometry Data Acquisition	UltiMate 3000 UHPLC system	Thermo Scientific	CAMHB 0ug/mL Rep3 1.5 hours	COM6_TCH1516_CAMHB_Smp03_T1o5_GC3_01_7314.d	MassIVE	MSV000082804	https://identifiers.org/massive:MSV000082804
CAMHB 0.0625ug/mL Rep1	Untargeted Liquid Chromatography Mass Spectrometry Data Acquisition	UltiMate 3000 UHPLC system	Thermo Scientific	CAMHB 0.0625ug/mL Rep1 1.5 hours	COM6_TCH1516_CAMHB_Smp04_T1o5_GD3_01_7323.d	MassIVE	MSV000082804	https://identifiers.org/massive:MSV000082804
CAMHB 0.0625ug/mL Rep2	Untargeted Liquid Chromatography Mass Spectrometry Data Acquisition	UltiMate 3000 UHPLC system	Thermo Scientific	CAMHB 0.0625ug/mL Rep2 1.5 hours	COM6_TCH1516_CAMHB_Smp05_T1o5_GE3_01_7332.d	MassIVE	MSV000082804	https://identifiers.org/massive:MSV000082804
CAMHB 0.0625ug/mL Rep3	Untargeted Liquid Chromatography Mass Spectrometry Data Acquisition	UltiMate 3000 UHPLC system	Thermo Scientific	CAMHB 0.0625ug/mL Rep3 1.5 hours	COM6_TCH1516_CAMHB_Smp06_T1o5_BA3_01_7341.d	MassIVE	MSV000082804	https://identifiers.org/massive:MSV000082804
CAMHB 0.5ug/mL Rep1	Untargeted Liquid Chromatography Mass Spectrometry Data Acquisition	UltiMate 3000 UHPLC system	Thermo Scientific	CAMHB 0.5ug/mL Rep1 1.5 hours	COM6_TCH1516_CAMHB_Smp07_T1o5_BB3_01_7350.d	MassIVE	MSV000082804	https://identifiers.org/massive:MSV000082804
CAMHB 0.5ug/mL Rep2	Untargeted Liquid Chromatography Mass Spectrometry Data Acquisition	UltiMate 3000 UHPLC system	Thermo Scientific	CAMHB 0.5ug/mL Rep2 1.5 hours	COM6_TCH1516_CAMHB_Smp08_T1o5_BC3_01_7359.d	MassIVE	MSV000082804	https://identifiers.org/massive:MSV000082804
CAMHB 0.5ug/mL Rep3	Untargeted Liquid Chromatography Mass Spectrometry Data Acquisition	UltiMate 3000 UHPLC system	Thermo Scientific	CAMHB 0.5ug/mL Rep3 1.5 hours	COM6_TCH1516_CAMHB_Smp09_T1o5_BD3_01_7368.d	MassIVE	MSV000082804	https://identifiers.org/massive:MSV000082804
R10LB 0ug/mL Rep1	Untargeted Liquid Chromatography Mass Spectrometry Data Acquisition	UltiMate 3000 UHPLC system	Thermo Scientific	R10LB 0ug/mL Rep1 1.5 hours	COM5_TCH1516_RPMI_Samp01_T1o5_GA3_01_7000.d	MassIVE	MSV000082804	https://identifiers.org/massive:MSV000082804
R10LB 0ug/mL Rep2	Untargeted Liquid Chromatography Mass Spectrometry Data Acquisition	UltiMate 3000 UHPLC system	Thermo Scientific	R10LB 0ug/mL Rep2 1.5 hours	COM5_TCH1516_RPMI_Samp02_T1o5_GB3_01_7009.d	MassIVE	MSV000082804	https://identifiers.org/massive:MSV000082804
R10LB 0ug/mL Rep3	Untargeted Liquid Chromatography Mass Spectrometry Data Acquisition	UltiMate 3000 UHPLC system	Thermo Scientific	R10LB 0ug/mL Rep3 1.5 hours	COM5_TCH1516_RPMI_Samp03_T1o5_GC3_01_7018.d	MassIVE	MSV000082804	https://identifiers.org/massive:MSV000082804
R10LB 0.0625ug/mL Rep1	Untargeted Liquid Chromatography Mass Spectrometry Data Acquisition	UltiMate 3000 UHPLC system	Thermo Scientific	R10LB 0.0625ug/mL Rep1 1.5 hours	COM5_TCH1516_RPMI_Samp07_T1o5_BB3_01_7054.d	MassIVE	MSV000082804	https://identifiers.org/massive:MSV000082804
R10LB 0.0625ug/mL Rep2	Untargeted Liquid Chromatography Mass Spectrometry Data Acquisition	UltiMate 3000 UHPLC system	Thermo Scientific	R10LB 0.0625ug/mL Rep2 1.5 hours	COM5_TCH1516_RPMI_Samp08_T1o5_BC3_01_7063.d	MassIVE	MSV000082804	https://identifiers.org/massive:MSV000082804
R10LB 0.0625ug/mL Rep3	Untargeted Liquid Chromatography Mass Spectrometry Data Acquisition	UltiMate 3000 UHPLC system	Thermo Scientific	R10LB 0.0625ug/mL Rep3 1.5 hours	COM5_TCH1516_RPMI_Samp09_T1o5_BD3_01_7072.d	MassIVE	MSV000082804	https://identifiers.org/massive:MSV000082804
CAMHB 0ug/mL Rep1	Untargeted Liquid Chromatography Mass Spectrometry Data Acquisition	UltiMate 3000 UHPLC system	Thermo Scientific	CAMHB 0ug/mL Rep1 2 hours	COM6_TCH1516_CAMHB_Smp01_T2o0_GA4_01_7297.d	MassIVE	MSV000082804	https://identifiers.org/massive:MSV000082804
CAMHB 0ug/mL Rep2	Untargeted Liquid Chromatography Mass Spectrometry Data Acquisition	UltiMate 3000 UHPLC system	Thermo Scientific	CAMHB 0ug/mL Rep2 2 hours	COM6_TCH1516_CAMHB_Smp02_T2o0_GB4_01_7306.d	MassIVE	MSV000082804	https://identifiers.org/massive:MSV000082804
CAMHB 0ug/mL Rep3	Untargeted Liquid Chromatography Mass Spectrometry Data Acquisition	UltiMate 3000 UHPLC system	Thermo Scientific	CAMHB 0ug/mL Rep3 2 hours	COM6_TCH1516_CAMHB_Smp03_T2o0_GC4_01_7315.d	MassIVE	MSV000082804	https://identifiers.org/massive:MSV000082804
CAMHB 0.0625ug/mL Rep1	Untargeted Liquid Chromatography Mass Spectrometry Data Acquisition	UltiMate 3000 UHPLC system	Thermo Scientific	CAMHB 0.0625ug/mL Rep1 2 hours	COM6_TCH1516_CAMHB_Smp04_T2o0_GD4_01_7324.d	MassIVE	MSV000082804	https://identifiers.org/massive:MSV000082804
CAMHB 0.0625ug/mL Rep2	Untargeted Liquid Chromatography Mass Spectrometry Data Acquisition	UltiMate 3000 UHPLC system	Thermo Scientific	CAMHB 0.0625ug/mL Rep2 2 hours	COM6_TCH1516_CAMHB_Smp05_T2o0_GE4_01_7333.d	MassIVE	MSV000082804	https://identifiers.org/massive:MSV000082804
CAMHB 0.0625ug/mL Rep3	Untargeted Liquid Chromatography Mass Spectrometry Data Acquisition	UltiMate 3000 UHPLC system	Thermo Scientific	CAMHB 0.0625ug/mL Rep3 2 hours	COM6_TCH1516_CAMHB_Smp06_T2o0_BA4_01_7342.d	MassIVE	MSV000082804	https://identifiers.org/massive:MSV000082804
CAMHB 0.5ug/mL Rep1	Untargeted Liquid Chromatography Mass Spectrometry Data Acquisition	UltiMate 3000 UHPLC system	Thermo Scientific	CAMHB 0.5ug/mL Rep1 2 hours	COM6_TCH1516_CAMHB_Smp07_T2o0_BB4_01_7351.d	MassIVE	MSV000082804	https://identifiers.org/massive:MSV000082804
CAMHB 0.5ug/mL Rep2	Untargeted Liquid Chromatography Mass Spectrometry Data Acquisition	UltiMate 3000 UHPLC system	Thermo Scientific	CAMHB 0.5ug/mL Rep2 2 hours	COM6_TCH1516_CAMHB_Smp08_T2o0_BC4_01_7360.d	MassIVE	MSV000082804	https://identifiers.org/massive:MSV000082804
CAMHB 0.5ug/mL Rep3	Untargeted Liquid Chromatography Mass Spectrometry Data Acquisition	UltiMate 3000 UHPLC system	Thermo Scientific	CAMHB 0.5ug/mL Rep3 2 hours	COM6_TCH1516_CAMHB_Smp09_T2o0_BD4_01_7369.d	MassIVE	MSV000082804	https://identifiers.org/massive:MSV000082804
R10LB 0ug/mL Rep1	Untargeted Liquid Chromatography Mass Spectrometry Data Acquisition	UltiMate 3000 UHPLC system	Thermo Scientific	R10LB 0ug/mL Rep1 2 hours	COM5_TCH1516_RPMI_Samp01_T2o0_GA4_01_7001.d	MassIVE	MSV000082804	https://identifiers.org/massive:MSV000082804
R10LB 0ug/mL Rep2	Untargeted Liquid Chromatography Mass Spectrometry Data Acquisition	UltiMate 3000 UHPLC system	Thermo Scientific	R10LB 0ug/mL Rep2 2 hours	COM5_TCH1516_RPMI_Samp02_T2o0_GB4_01_7010.d	MassIVE	MSV000082804	https://identifiers.org/massive:MSV000082804
R10LB 0ug/mL Rep3	Untargeted Liquid Chromatography Mass Spectrometry Data Acquisition	UltiMate 3000 UHPLC system	Thermo Scientific	R10LB 0ug/mL Rep3 2 hours	COM5_TCH1516_RPMI_Samp03_T2o0_GC4_01_7019.d	MassIVE	MSV000082804	https://identifiers.org/massive:MSV000082804
R10LB 0.0625ug/mL Rep1	Untargeted Liquid Chromatography Mass Spectrometry Data Acquisition	UltiMate 3000 UHPLC system	Thermo Scientific	R10LB 0.0625ug/mL Rep1 2 hours	COM5_TCH1516_RPMI_Samp07_T2o0_BB4_01_7055.d	MassIVE	MSV000082804	https://identifiers.org/massive:MSV000082804
R10LB 0.0625ug/mL Rep2	Untargeted Liquid Chromatography Mass Spectrometry Data Acquisition	UltiMate 3000 UHPLC system	Thermo Scientific	R10LB 0.0625ug/mL Rep2 2 hours	COM5_TCH1516_RPMI_Samp08_T2o0_BC4_01_7064.d	MassIVE	MSV000082804	https://identifiers.org/massive:MSV000082804
R10LB 0.0625ug/mL Rep3	Untargeted Liquid Chromatography Mass Spectrometry Data Acquisition	UltiMate 3000 UHPLC system	Thermo Scientific	R10LB 0.0625ug/mL Rep3 2 hours	COM5_TCH1516_RPMI_Samp09_T2o0_BD4_01_7073.d	MassIVE	MSV000082804	https://identifiers.org/massive:MSV000082804
CAMHB 0ug/mL Rep1	Untargeted Liquid Chromatography Mass Spectrometry Data Acquisition	UltiMate 3000 UHPLC system	Thermo Scientific	CAMHB 0ug/mL Rep1 2.5 hours	COM6_TCH1516_CAMHB_Smp01_T2o5_GA5_01_7298.d	MassIVE	MSV000082804	https://identifiers.org/massive:MSV000082804
CAMHB 0ug/mL Rep2	Untargeted Liquid Chromatography Mass Spectrometry Data Acquisition	UltiMate 3000 UHPLC system	Thermo Scientific	CAMHB 0ug/mL Rep2 2.5 hours	COM6_TCH1516_CAMHB_Smp02_T2o5_GB5_01_7307.d	MassIVE	MSV000082804	https://identifiers.org/massive:MSV000082804
CAMHB 0ug/mL Rep3	Untargeted Liquid Chromatography Mass Spectrometry Data Acquisition	UltiMate 3000 UHPLC system	Thermo Scientific	CAMHB 0ug/mL Rep3 2.5 hours	COM6_TCH1516_CAMHB_Smp03_T2o5_GC5_01_7316.d	MassIVE	MSV000082804	https://identifiers.org/massive:MSV000082804
CAMHB 0.0625ug/mL Rep1	Untargeted Liquid Chromatography Mass Spectrometry Data Acquisition	UltiMate 3000 UHPLC system	Thermo Scientific	CAMHB 0.0625ug/mL Rep1 2.5 hours	COM6_TCH1516_CAMHB_Smp04_T2o5_GD5_01_7325.d	MassIVE	MSV000082804	https://identifiers.org/massive:MSV000082804
CAMHB 0.0625ug/mL Rep2	Untargeted Liquid Chromatography Mass Spectrometry Data Acquisition	UltiMate 3000 UHPLC system	Thermo Scientific	CAMHB 0.0625ug/mL Rep2 2.5 hours	COM6_TCH1516_CAMHB_Smp05_T2o5_GE5_01_7334.d	MassIVE	MSV000082804	https://identifiers.org/massive:MSV000082804
CAMHB 0.0625ug/mL Rep3	Untargeted Liquid Chromatography Mass Spectrometry Data Acquisition	UltiMate 3000 UHPLC system	Thermo Scientific	CAMHB 0.0625ug/mL Rep3 2.5 hours	COM6_TCH1516_CAMHB_Smp06_T2o5_BA5_01_7343.d	MassIVE	MSV000082804	https://identifiers.org/massive:MSV000082804
CAMHB 0.5ug/mL Rep1	Untargeted Liquid Chromatography Mass Spectrometry Data Acquisition	UltiMate 3000 UHPLC system	Thermo Scientific	CAMHB 0.5ug/mL Rep1 2.5 hours	COM6_TCH1516_CAMHB_Smp07_T2o5_BB5_01_7352.d	MassIVE	MSV000082804	https://identifiers.org/massive:MSV000082804
CAMHB 0.5ug/mL Rep2	Untargeted Liquid Chromatography Mass Spectrometry Data Acquisition	UltiMate 3000 UHPLC system	Thermo Scientific	CAMHB 0.5ug/mL Rep2 2.5 hours	COM6_TCH1516_CAMHB_Smp08_T2o5_BC5_01_7361.d	MassIVE	MSV000082804	https://identifiers.org/massive:MSV000082804
CAMHB 0.5ug/mL Rep3	Untargeted Liquid Chromatography Mass Spectrometry Data Acquisition	UltiMate 3000 UHPLC system	Thermo Scientific	CAMHB 0.5ug/mL Rep3 2.5 hours	COM6_TCH1516_CAMHB_Smp09_T2o5_BD5_01_7370.d	MassIVE	MSV000082804	https://identifiers.org/massive:MSV000082804
R10LB 0ug/mL Rep1	Untargeted Liquid Chromatography Mass Spectrometry Data Acquisition	UltiMate 3000 UHPLC system	Thermo Scientific	R10LB 0ug/mL Rep1 2.5 hours	COM5_TCH1516_RPMI_Samp01_T2o5_GA5_01_7002.d	MassIVE	MSV000082804	https://identifiers.org/massive:MSV000082804
R10LB 0ug/mL Rep2	Untargeted Liquid Chromatography Mass Spectrometry Data Acquisition	UltiMate 3000 UHPLC system	Thermo Scientific	R10LB 0ug/mL Rep2 2.5 hours	COM5_TCH1516_RPMI_Samp02_T2o5_GB5_01_7011.d	MassIVE	MSV000082804	https://identifiers.org/massive:MSV000082804
R10LB 0ug/mL Rep3	Untargeted Liquid Chromatography Mass Spectrometry Data Acquisition	UltiMate 3000 UHPLC system	Thermo Scientific	R10LB 0ug/mL Rep3 2.5 hours	COM5_TCH1516_RPMI_Samp03_T2o5_GC5_01_7020.d	MassIVE	MSV000082804	https://identifiers.org/massive:MSV000082804
R10LB 0.0625ug/mL Rep1	Untargeted Liquid Chromatography Mass Spectrometry Data Acquisition	UltiMate 3000 UHPLC system	Thermo Scientific	R10LB 0.0625ug/mL Rep1 2.5 hours	COM5_TCH1516_RPMI_Samp07_T2o5_BB5_01_7056.d	MassIVE	MSV000082804	https://identifiers.org/massive:MSV000082804
R10LB 0.0625ug/mL Rep2	Untargeted Liquid Chromatography Mass Spectrometry Data Acquisition	UltiMate 3000 UHPLC system	Thermo Scientific	R10LB 0.0625ug/mL Rep2 2.5 hours	COM5_TCH1516_RPMI_Samp08_T2o5_BC5_01_7065.d	MassIVE	MSV000082804	https://identifiers.org/massive:MSV000082804
R10LB 0.0625ug/mL Rep3	Untargeted Liquid Chromatography Mass Spectrometry Data Acquisition	UltiMate 3000 UHPLC system	Thermo Scientific	R10LB 0.0625ug/mL Rep3 2.5 hours	COM5_TCH1516_RPMI_Samp09_T2o5_BD5_01_7074.d	MassIVE	MSV000082804	https://identifiers.org/massive:MSV000082804
CAMHB 0ug/mL Rep1	Untargeted Liquid Chromatography Mass Spectrometry Data Acquisition	UltiMate 3000 UHPLC system	Thermo Scientific	CAMHB 0ug/mL Rep1 3 hours	COM6_TCH1516_CAMHB_Smp01_T3o0_GA6_01_7299.d	MassIVE	MSV000082804	https://identifiers.org/massive:MSV000082804
CAMHB 0ug/mL Rep2	Untargeted Liquid Chromatography Mass Spectrometry Data Acquisition	UltiMate 3000 UHPLC system	Thermo Scientific	CAMHB 0ug/mL Rep2 3 hours	COM6_TCH1516_CAMHB_Smp02_T3o0_GB6_01_7308.d	MassIVE	MSV000082804	https://identifiers.org/massive:MSV000082804
CAMHB 0ug/mL Rep3	Untargeted Liquid Chromatography Mass Spectrometry Data Acquisition	UltiMate 3000 UHPLC system	Thermo Scientific	CAMHB 0ug/mL Rep3 3 hours	COM6_TCH1516_CAMHB_Smp03_T3o0_GC6_01_7317.d	MassIVE	MSV000082804	https://identifiers.org/massive:MSV000082804
CAMHB 0.0625ug/mL Rep1	Untargeted Liquid Chromatography Mass Spectrometry Data Acquisition	UltiMate 3000 UHPLC system	Thermo Scientific	CAMHB 0.0625ug/mL Rep1 3 hours	COM6_TCH1516_CAMHB_Smp04_T3o0_GD6_01_7326.d	MassIVE	MSV000082804	https://identifiers.org/massive:MSV000082804
CAMHB 0.0625ug/mL Rep2	Untargeted Liquid Chromatography Mass Spectrometry Data Acquisition	UltiMate 3000 UHPLC system	Thermo Scientific	CAMHB 0.0625ug/mL Rep2 3 hours	COM6_TCH1516_CAMHB_Smp05_T3o0_GE6_01_7335.d	MassIVE	MSV000082804	https://identifiers.org/massive:MSV000082804
CAMHB 0.0625ug/mL Rep3	Untargeted Liquid Chromatography Mass Spectrometry Data Acquisition	UltiMate 3000 UHPLC system	Thermo Scientific	CAMHB 0.0625ug/mL Rep3 3 hours	COM6_TCH1516_CAMHB_Smp06_T3o0_BA6_01_7344.d	MassIVE	MSV000082804	https://identifiers.org/massive:MSV000082804
CAMHB 0.5ug/mL Rep1	Untargeted Liquid Chromatography Mass Spectrometry Data Acquisition	UltiMate 3000 UHPLC system	Thermo Scientific	CAMHB 0.5ug/mL Rep1 3 hours	COM6_TCH1516_CAMHB_Smp07_T3o0_BB6_01_7353.d	MassIVE	MSV000082804	https://identifiers.org/massive:MSV000082804
CAMHB 0.5ug/mL Rep2	Untargeted Liquid Chromatography Mass Spectrometry Data Acquisition	UltiMate 3000 UHPLC system	Thermo Scientific	CAMHB 0.5ug/mL Rep2 3 hours	COM6_TCH1516_CAMHB_Smp08_T3o0_BC6_01_7362.d	MassIVE	MSV000082804	https://identifiers.org/massive:MSV000082804
CAMHB 0.5ug/mL Rep3	Untargeted Liquid Chromatography Mass Spectrometry Data Acquisition	UltiMate 3000 UHPLC system	Thermo Scientific	CAMHB 0.5ug/mL Rep3 3 hours	COM6_TCH1516_CAMHB_Smp09_T3o0_BD6_01_7371.d	MassIVE	MSV000082804	https://identifiers.org/massive:MSV000082804
R10LB 0ug/mL Rep1	Untargeted Liquid Chromatography Mass Spectrometry Data Acquisition	UltiMate 3000 UHPLC system	Thermo Scientific	R10LB 0ug/mL Rep1 3 hours	COM5_TCH1516_RPMI_Samp01_T3o0_GA6_01_7003.d	MassIVE	MSV000082804	https://identifiers.org/massive:MSV000082804
R10LB 0ug/mL Rep2	Untargeted Liquid Chromatography Mass Spectrometry Data Acquisition	UltiMate 3000 UHPLC system	Thermo Scientific	R10LB 0ug/mL Rep2 3 hours	COM5_TCH1516_RPMI_Samp02_T3o0_GB6_01_7012.d	MassIVE	MSV000082804	https://identifiers.org/massive:MSV000082804
R10LB 0ug/mL Rep3	Untargeted Liquid Chromatography Mass Spectrometry Data Acquisition	UltiMate 3000 UHPLC system	Thermo Scientific	R10LB 0ug/mL Rep3 3 hours	COM5_TCH1516_RPMI_Samp03_T3o0_GC6_01_7021.d	MassIVE	MSV000082804	https://identifiers.org/massive:MSV000082804
R10LB 0.0625ug/mL Rep1	Untargeted Liquid Chromatography Mass Spectrometry Data Acquisition	UltiMate 3000 UHPLC system	Thermo Scientific	R10LB 0.0625ug/mL Rep1 3 hours	COM5_TCH1516_RPMI_Samp07_T3o0_BB6_01_7057.d	MassIVE	MSV000082804	https://identifiers.org/massive:MSV000082804
R10LB 0.0625ug/mL Rep2	Untargeted Liquid Chromatography Mass Spectrometry Data Acquisition	UltiMate 3000 UHPLC system	Thermo Scientific	R10LB 0.0625ug/mL Rep2 3 hours	COM5_TCH1516_RPMI_Samp08_T3o0_BC6_01_7066.d	MassIVE	MSV000082804	https://identifiers.org/massive:MSV000082804
R10LB 0.0625ug/mL Rep3	Untargeted Liquid Chromatography Mass Spectrometry Data Acquisition	UltiMate 3000 UHPLC system	Thermo Scientific	R10LB 0.0625ug/mL Rep3 3 hours	COM5_TCH1516_RPMI_Samp09_T3o0_BD6_01_7075.d	MassIVE	MSV000082804	https://identifiers.org/massive:MSV000082804
CAMHB 0ug/mL Rep1	Untargeted Liquid Chromatography Mass Spectrometry Data Acquisition	UltiMate 3000 UHPLC system	Thermo Scientific	CAMHB 0ug/mL Rep1 3.5 hours	COM6_TCH1516_CAMHB_Smp01_T3o5_GA7_01_7300.d	MassIVE	MSV000082804	https://identifiers.org/massive:MSV000082804
CAMHB 0ug/mL Rep2	Untargeted Liquid Chromatography Mass Spectrometry Data Acquisition	UltiMate 3000 UHPLC system	Thermo Scientific	CAMHB 0ug/mL Rep2 3.5 hours	COM6_TCH1516_CAMHB_Smp02_T3o5_GB7_01_7309.d	MassIVE	MSV000082804	https://identifiers.org/massive:MSV000082804
CAMHB 0ug/mL Rep3	Untargeted Liquid Chromatography Mass Spectrometry Data Acquisition	UltiMate 3000 UHPLC system	Thermo Scientific	CAMHB 0ug/mL Rep3 3.5 hours	COM6_TCH1516_CAMHB_Smp03_T3o5_GC7_01_7318.d	MassIVE	MSV000082804	https://identifiers.org/massive:MSV000082804
CAMHB 0.0625ug/mL Rep1	Untargeted Liquid Chromatography Mass Spectrometry Data Acquisition	UltiMate 3000 UHPLC system	Thermo Scientific	CAMHB 0.0625ug/mL Rep1 3.5 hours	COM6_TCH1516_CAMHB_Smp04_T3o5_GD7_01_7327.d	MassIVE	MSV000082804	https://identifiers.org/massive:MSV000082804
CAMHB 0.0625ug/mL Rep2	Untargeted Liquid Chromatography Mass Spectrometry Data Acquisition	UltiMate 3000 UHPLC system	Thermo Scientific	CAMHB 0.0625ug/mL Rep2 3.5 hours	COM6_TCH1516_CAMHB_Smp05_T3o5_GE7_01_7336.d	MassIVE	MSV000082804	https://identifiers.org/massive:MSV000082804
CAMHB 0.0625ug/mL Rep3	Untargeted Liquid Chromatography Mass Spectrometry Data Acquisition	UltiMate 3000 UHPLC system	Thermo Scientific	CAMHB 0.0625ug/mL Rep3 3.5 hours	COM6_TCH1516_CAMHB_Smp06_T3o5_BA7_01_7345.d	MassIVE	MSV000082804	https://identifiers.org/massive:MSV000082804
CAMHB 0.5ug/mL Rep1	Untargeted Liquid Chromatography Mass Spectrometry Data Acquisition	UltiMate 3000 UHPLC system	Thermo Scientific	CAMHB 0.5ug/mL Rep1 3.5 hours	COM6_TCH1516_CAMHB_Smp07_T3o5_BB7_01_7354.d	MassIVE	MSV000082804	https://identifiers.org/massive:MSV000082804
CAMHB 0.5ug/mL Rep2	Untargeted Liquid Chromatography Mass Spectrometry Data Acquisition	UltiMate 3000 UHPLC system	Thermo Scientific	CAMHB 0.5ug/mL Rep2 3.5 hours	COM6_TCH1516_CAMHB_Smp08_T3o5_BC7_01_7363.d	MassIVE	MSV000082804	https://identifiers.org/massive:MSV000082804
CAMHB 0.5ug/mL Rep3	Untargeted Liquid Chromatography Mass Spectrometry Data Acquisition	UltiMate 3000 UHPLC system	Thermo Scientific	CAMHB 0.5ug/mL Rep3 3.5 hours	COM6_TCH1516_CAMHB_Smp09_T3o5_BD7_01_7372.d	MassIVE	MSV000082804	https://identifiers.org/massive:MSV000082804
R10LB 0ug/mL Rep1	Untargeted Liquid Chromatography Mass Spectrometry Data Acquisition	UltiMate 3000 UHPLC system	Thermo Scientific	R10LB 0ug/mL Rep1 3.5 hours	COM5_TCH1516_RPMI_Samp01_T3o5_GA7_01_7004.d	MassIVE	MSV000082804	https://identifiers.org/massive:MSV000082804
R10LB 0ug/mL Rep2	Untargeted Liquid Chromatography Mass Spectrometry Data Acquisition	UltiMate 3000 UHPLC system	Thermo Scientific	R10LB 0ug/mL Rep2 3.5 hours	COM5_TCH1516_RPMI_Samp02_T3o5_GB7_01_7013.d	MassIVE	MSV000082804	https://identifiers.org/massive:MSV000082804
R10LB 0ug/mL Rep3	Untargeted Liquid Chromatography Mass Spectrometry Data Acquisition	UltiMate 3000 UHPLC system	Thermo Scientific	R10LB 0ug/mL Rep3 3.5 hours	COM5_TCH1516_RPMI_Samp03_T3o5_GC7_01_7022.d	MassIVE	MSV000082804	https://identifiers.org/massive:MSV000082804
R10LB 0.0625ug/mL Rep1	Untargeted Liquid Chromatography Mass Spectrometry Data Acquisition	UltiMate 3000 UHPLC system	Thermo Scientific	R10LB 0.0625ug/mL Rep1 3.5 hours	COM5_TCH1516_RPMI_Samp07_T3o5_BB7_01_7058.d	MassIVE	MSV000082804	https://identifiers.org/massive:MSV000082804
R10LB 0.0625ug/mL Rep2	Untargeted Liquid Chromatography Mass Spectrometry Data Acquisition	UltiMate 3000 UHPLC system	Thermo Scientific	R10LB 0.0625ug/mL Rep2 3.5 hours	COM5_TCH1516_RPMI_Samp08_T3o5_BC7_01_7067.d	MassIVE	MSV000082804	https://identifiers.org/massive:MSV000082804
R10LB 0.0625ug/mL Rep3	Untargeted Liquid Chromatography Mass Spectrometry Data Acquisition	UltiMate 3000 UHPLC system	Thermo Scientific	R10LB 0.0625ug/mL Rep3 3.5 hours	COM5_TCH1516_RPMI_Samp09_T3o5_BD7_01_7076.d	MassIVE	MSV000082804	https://identifiers.org/massive:MSV000082804
CAMHB 0ug/mL Rep1	Untargeted Liquid Chromatography Mass Spectrometry Data Acquisition	UltiMate 3000 UHPLC system	Thermo Scientific	CAMHB 0ug/mL Rep1 4 hours	COM6_TCH1516_CAMHB_Smp01_T4o0_GA8_01_7301.d	MassIVE	MSV000082804	https://identifiers.org/massive:MSV000082804
CAMHB 0ug/mL Rep2	Untargeted Liquid Chromatography Mass Spectrometry Data Acquisition	UltiMate 3000 UHPLC system	Thermo Scientific	CAMHB 0ug/mL Rep2 4 hours	COM6_TCH1516_CAMHB_Smp02_T4o0_GB8_01_7310.d	MassIVE	MSV000082804	https://identifiers.org/massive:MSV000082804
CAMHB 0ug/mL Rep3	Untargeted Liquid Chromatography Mass Spectrometry Data Acquisition	UltiMate 3000 UHPLC system	Thermo Scientific	CAMHB 0ug/mL Rep3 4 hours	COM6_TCH1516_CAMHB_Smp03_T4o0_GC8_01_7319.d	MassIVE	MSV000082804	https://identifiers.org/massive:MSV000082804
CAMHB 0.0625ug/mL Rep1	Untargeted Liquid Chromatography Mass Spectrometry Data Acquisition	UltiMate 3000 UHPLC system	Thermo Scientific	CAMHB 0.0625ug/mL Rep1 4 hours	COM6_TCH1516_CAMHB_Smp04_T4o0_GD8_01_7328.d	MassIVE	MSV000082804	https://identifiers.org/massive:MSV000082804
CAMHB 0.0625ug/mL Rep2	Untargeted Liquid Chromatography Mass Spectrometry Data Acquisition	UltiMate 3000 UHPLC system	Thermo Scientific	CAMHB 0.0625ug/mL Rep2 4 hours	COM6_TCH1516_CAMHB_Smp05_T4o0_GE8_01_7337.d	MassIVE	MSV000082804	https://identifiers.org/massive:MSV000082804
CAMHB 0.0625ug/mL Rep3	Untargeted Liquid Chromatography Mass Spectrometry Data Acquisition	UltiMate 3000 UHPLC system	Thermo Scientific	CAMHB 0.0625ug/mL Rep3 4 hours	COM6_TCH1516_CAMHB_Smp06_T4o0_BA8_01_7346.d	MassIVE	MSV000082804	https://identifiers.org/massive:MSV000082804
CAMHB 0.5ug/mL Rep1	Untargeted Liquid Chromatography Mass Spectrometry Data Acquisition	UltiMate 3000 UHPLC system	Thermo Scientific	CAMHB 0.5ug/mL Rep1 4 hours	COM6_TCH1516_CAMHB_Smp07_T4o0_BB8_01_7355.d	MassIVE	MSV000082804	https://identifiers.org/massive:MSV000082804
CAMHB 0.5ug/mL Rep2	Untargeted Liquid Chromatography Mass Spectrometry Data Acquisition	UltiMate 3000 UHPLC system	Thermo Scientific	CAMHB 0.5ug/mL Rep2 4 hours	COM6_TCH1516_CAMHB_Smp08_T4o0_BC8_01_7364.d	MassIVE	MSV000082804	https://identifiers.org/massive:MSV000082804
CAMHB 0.5ug/mL Rep3	Untargeted Liquid Chromatography Mass Spectrometry Data Acquisition	UltiMate 3000 UHPLC system	Thermo Scientific	CAMHB 0.5ug/mL Rep3 4 hours	COM6_TCH1516_CAMHB_Smp09_T4o0_BD8_01_7373.d	MassIVE	MSV000082804	https://identifiers.org/massive:MSV000082804
R10LB 0ug/mL Rep1	Untargeted Liquid Chromatography Mass Spectrometry Data Acquisition	UltiMate 3000 UHPLC system	Thermo Scientific	R10LB 0ug/mL Rep1 4 hours	COM5_TCH1516_RPMI_Samp01_T4o0_GA8_01_7005.d	MassIVE	MSV000082804	https://identifiers.org/massive:MSV000082804
R10LB 0ug/mL Rep2	Untargeted Liquid Chromatography Mass Spectrometry Data Acquisition	UltiMate 3000 UHPLC system	Thermo Scientific	R10LB 0ug/mL Rep2 4 hours	COM5_TCH1516_RPMI_Samp02_T4o0_GB8_01_7014.d	MassIVE	MSV000082804	https://identifiers.org/massive:MSV000082804
R10LB 0ug/mL Rep3	Untargeted Liquid Chromatography Mass Spectrometry Data Acquisition	UltiMate 3000 UHPLC system	Thermo Scientific	R10LB 0ug/mL Rep3 4 hours	COM5_TCH1516_RPMI_Samp03_T4o0_GC8_01_7023.d	MassIVE	MSV000082804	https://identifiers.org/massive:MSV000082804
R10LB 0.0625ug/mL Rep1	Untargeted Liquid Chromatography Mass Spectrometry Data Acquisition	UltiMate 3000 UHPLC system	Thermo Scientific	R10LB 0.0625ug/mL Rep1 4 hours	COM5_TCH1516_RPMI_Samp07_T4o0_BB8_01_7059.d	MassIVE	MSV000082804	https://identifiers.org/massive:MSV000082804
R10LB 0.0625ug/mL Rep2	Untargeted Liquid Chromatography Mass Spectrometry Data Acquisition	UltiMate 3000 UHPLC system	Thermo Scientific	R10LB 0.0625ug/mL Rep2 4 hours	COM5_TCH1516_RPMI_Samp08_T4o0_BC8_01_7068.d	MassIVE	MSV000082804	https://identifiers.org/massive:MSV000082804
R10LB 0.0625ug/mL Rep3	Untargeted Liquid Chromatography Mass Spectrometry Data Acquisition	UltiMate 3000 UHPLC system	Thermo Scientific	R10LB 0.0625ug/mL Rep3 4 hours	COM5_TCH1516_RPMI_Samp09_T4o0_BD8_01_7077.d	MassIVE	MSV000082804	https://identifiers.org/massive:MSV000082804
