# Supplementary material for: Characterization of CA-MRSA TCH1516 exposed to nafcillin in bacteriological and physiological media
Source: Sci Data. 2019 Apr 26;6:43. doi: 10.1038/s41597-019-0051-4 (PMC6486602; doi:10.1038/s41597-019-0051-4)
Supplement: Supplementary file 1 — Download metadata file [file 41597_2019_51_MOESM1_ESM.zip › s_Feist390A_study.txt]

Source Name	Characteristics[organism]	Term Source REF	Term Accession Number	Characteristics[environment type]	Term Source REF	Term Accession Number	Protocol REF	Sample Name	Factor Value[media]	Factor Value[nafcillin concentration ug/mL]	Factor Value[biological replicate]
Staphylococcus aureus USA300 TCH1516	Staphylococcus aureus	NCBITaxon	NCBITaxon:1280	culturing environment	Staphylococcus aureus USA300 TCH1527	ENVO:01000312	Culture and Growth Conditions	CAMHB 0ug/mL Rep1	Cation Adjusted Mueller Hinton Broth CAMHB	0	1
Staphylococcus aureus USA300 TCH1516	Staphylococcus aureus	NCBITaxon	NCBITaxon:1280	culturing environment	Staphylococcus aureus USA300 TCH1527	ENVO:01000312	Culture and Growth Conditions	CAMHB 0ug/mL Rep2	Cation Adjusted Mueller Hinton Broth CAMHB	0	2
Staphylococcus aureus USA300 TCH1516	Staphylococcus aureus	NCBITaxon	NCBITaxon:1280	culturing environment	Staphylococcus aureus USA300 TCH1527	ENVO:01000312	Culture and Growth Conditions	CAMHB 0ug/mL Rep3	Cation Adjusted Mueller Hinton Broth CAMHB	0	3
Staphylococcus aureus USA300 TCH1516	Staphylococcus aureus	NCBITaxon	NCBITaxon:1280	culturing environment	Staphylococcus aureus USA300 TCH1527	ENVO:01000312	Culture and Growth Conditions	CAMHB 0.0625ug/mL Rep1	Cation Adjusted Mueller Hinton Broth CAMHB	0.0625	1
Staphylococcus aureus USA300 TCH1516	Staphylococcus aureus	NCBITaxon	NCBITaxon:1280	culturing environment	Staphylococcus aureus USA300 TCH1527	ENVO:01000312	Culture and Growth Conditions	CAMHB 0.0625ug/mL Rep2	Cation Adjusted Mueller Hinton Broth CAMHB	0.0625	2
Staphylococcus aureus USA300 TCH1516	Staphylococcus aureus	NCBITaxon	NCBITaxon:1280	culturing environment	Staphylococcus aureus USA300 TCH1527	ENVO:01000312	Culture and Growth Conditions	CAMHB 0.0625ug/mL Rep3	Cation Adjusted Mueller Hinton Broth CAMHB	0.0625	3
Staphylococcus aureus USA300 TCH1516	Staphylococcus aureus	NCBITaxon	NCBITaxon:1280	culturing environment	Staphylococcus aureus USA300 TCH1527	ENVO:01000312	Culture and Growth Conditions	CAMHB 0.5ug/mL Rep1	Cation Adjusted Mueller Hinton Broth CAMHB	0.5	1
Staphylococcus aureus USA300 TCH1516	Staphylococcus aureus	NCBITaxon	NCBITaxon:1280	culturing environment	Staphylococcus aureus USA300 TCH1527	ENVO:01000312	Culture and Growth Conditions	CAMHB 0.5ug/mL Rep2	Cation Adjusted Mueller Hinton Broth CAMHB	0.5	2
Staphylococcus aureus USA300 TCH1516	Staphylococcus aureus	NCBITaxon	NCBITaxon:1280	culturing environment	Staphylococcus aureus USA300 TCH1527	ENVO:01000312	Culture and Growth Conditions	CAMHB 0.5ug/mL Rep3	Cation Adjusted Mueller Hinton Broth CAMHB	0.5	3
Staphylococcus aureus USA300 TCH1516	Staphylococcus aureus	NCBITaxon	NCBITaxon:1280	culturing environment	Staphylococcus aureus USA300 TCH1527	ENVO:01000312	Culture and Growth Conditions	R10LB 0ug/mL Rep1	RPMI-1640 plus 10 percent LB R10LB	0	1
Staphylococcus aureus USA300 TCH1516	Staphylococcus aureus	NCBITaxon	NCBITaxon:1280	culturing environment	Staphylococcus aureus USA300 TCH1527	ENVO:01000312	Culture and Growth Conditions	R10LB 0ug/mL Rep2	RPMI-1640 plus 10 percent LB R10LB	0	2
Staphylococcus aureus USA300 TCH1516	Staphylococcus aureus	NCBITaxon	NCBITaxon:1280	culturing environment	Staphylococcus aureus USA300 TCH1527	ENVO:01000312	Culture and Growth Conditions	R10LB 0ug/mL Rep3	RPMI-1640 plus 10 percent LB R10LB	0	3
Staphylococcus aureus USA300 TCH1516	Staphylococcus aureus	NCBITaxon	NCBITaxon:1280	culturing environment	Staphylococcus aureus USA300 TCH1527	ENVO:01000312	Culture and Growth Conditions	R10LB 0.0625ug/mL Rep1	RPMI-1640 plus 10 percent LB R10LB	0.0625	1
Staphylococcus aureus USA300 TCH1516	Staphylococcus aureus	NCBITaxon	NCBITaxon:1280	culturing environment	Staphylococcus aureus USA300 TCH1527	ENVO:01000312	Culture and Growth Conditions	R10LB 0.0625ug/mL Rep2	RPMI-1640 plus 10 percent LB R10LB	0.0625	2
Staphylococcus aureus USA300 TCH1516	Staphylococcus aureus	NCBITaxon	NCBITaxon:1280	culturing environment	Staphylococcus aureus USA300 TCH1527	ENVO:01000312	Culture and Growth Conditions	R10LB 0.0625ug/mL Rep3	RPMI-1640 plus 10 percent LB R10LB	0.0625	3
