# Supplementary material for: Characterization of CA-MRSA TCH1516 exposed to nafcillin in bacteriological and physiological media
Source: Sci Data. 2019 Apr 26;6:43. doi: 10.1038/s41597-019-0051-4 (PMC6486602; doi:10.1038/s41597-019-0051-4)
Supplement: Supplementary file 1 — Download metadata file [file 41597_2019_51_MOESM1_ESM.zip › i_Investigation.txt]

# Investigation File generated for Scientific Data with Investigation File Authoring Tool version 0.1.0 on 08/04/2019 - This metadata file is CC0
ONTOLOGY SOURCE REFERENCE
Term Source Name	NCBITaxon	Staphylococcus aureus USA300 TCH1527	EFO	OBI	ERO	XCO	APO	UBERON	NCIT	ENVO	CHMO
Term Source File	http://data.bioontology.org/ontologies/NCBITAXON	http://data.bioontology.org/ontologies/EFO	http://data.bioontology.org/ontologies/EFO	http://data.bioontology.org/ontologies/OBI	http://data.bioontology.org/ontologies/ERO	http://data.bioontology.org/ontologies/XCO	http://data.bioontology.org/ontologies/APO	http://data.bioontology.org/ontologies/UBERON	http://data.bioontology.org/ontologies/NCIT	http://data.bioontology.org/ontologies/ENVO	http://data.bioontology.org/ontologies/CHMO
Term Source Version	2016AB	2.105	2.106	2014-08-18	2013-08-02	4.18	unknown	releases/2014-06-15	17.06d		releases/2014-11-20
Term Source Description	National Center for Biotechnology Information (NCBI) Organismal Classification	Experimental Factor Ontology	Experimental Factor Ontology	Ontology for Biomedical Investigations	Eagle-I Research Resource Ontology	Experimental Conditions Ontology	Ascomycete Phenotype Ontology	Uber Anatomy Ontology	National Cancer Institute Thesaurus	Environment Ontology	Chemical Methods Ontology
INVESTIGATION
Investigation Identifier
Investigation Title
Investigation Description
Investigation Submission Date
Investigation Public Release Date
INVESTIGATION PUBLICATIONS
Investigation PubMed ID
Investigation Publication DOI
Investigation Publication Author List
Investigation Publication Title
Investigation Publication Status
Investigation Publication Status Term Accession Number
Investigation Publication Status Term Source REF
INVESTIGATION CONTACTS
Investigation Person Last Name
Investigation Person Mid Initials
Investigation Person First Name
Investigation Person Address
Investigation Person Phone
Investigation Person Fax
Investigation Person Email
Investigation Person Affiliation
Investigation Person Roles
Investigation Person Roles Term Accession Number
Investigation Person Roles Term Source REF
STUDY
Study Identifier	10.1038/s41597-019-0051-4
Study Title	Characterization of CA-MRSA TCH1516 exposed to nafcillin in bacteriological and physiological media
Study Submission Date	16/11/2018
Study Public Release Date	26/04/2019
Study Description	https://www.nature.com/articles/s41597-019-0051-4
Study File Name	s_Feist390A_study.txt
Comment[Subject Keywords]	""
Comment[Manuscript Licence]	CC BY-4.0
Comment[Experimental Metadata Licence]	CC0
Comment[Supplementary Information File Name]
Comment[Supplementary Information File Type]
Comment[Supplementary Information File URL]
Comment[Data Repository]	figshare;MassIVE;NCBI Sequence Read Archive;Gene Expression Omnibus
Comment[Data Record Accession]	doi:10.6084/m9.figshare.7627451;MSV000082804;SRP127172;GSE115309
Comment[Data Record URI]	https://doi.org/10.6084/m9.figshare.7627451;https://identifiers.org/massive:MSV000082804;http://identifiers.org/ncbi/insdc.sra:SRP127172;https://identifiers.org/GEO:GSE115309
STUDY DESIGN DESCRIPTORS
Study Design Type	replicate design	transcription profiling design	sequence analysis objective
Study Design Type Term Accession Number	http://www.ebi.ac.uk/efo/EFO_0001776	OBI:0001430	OBI:0200081
Study Design Type Term Source REF	EFO	OBI	ERO
STUDY PUBLICATIONS
Study PubMed ID
Study Publication DOI
Study Publication Author List
Study Publication Title
Study Publication Status
Study Publication Status Term Accession Number
Study Publication Status Term Source REF
STUDY FACTORS
Study Factor Name	media	biological replicate	nafcillin concentration ug/mL
Study Factor Type	culture medium	biological replicate	experimental condition
Study Factor Type Term Accession Number	OBI:0000079	http://www.ebi.ac.uk/efo/EFO_0002091	XCO:0000000
Study Factor Type Term Source REF	OBI	EFO	XCO
STUDY ASSAYS
Study Assay Measurement Type	transcription profiling assay	cellular morphology	exo-metabolome	exo-metabolome	growth
Study Assay Measurement Type Term Accession Number	OBI:0000424	APO:0000050	""	""	GO:0040007
Study Assay Measurement Type Term Source REF	OBI	APO	""	""	UBERON
Study Assay Technology Type	RNA sequencing	fluorescence microscopy	liquid chromatography-tandem mass spectrometry	high performance liquid chromatography	Optical Density Measurement
Study Assay Technology Type Term Accession Number	ERO:0001658	CHMO:0000087	CHMO:0000701	ERO:0000185	NCIT:C85776
Study Assay Technology Type Term Source REF	ERO	OBI	OBI	ERO	NCIT
Study Assay Technology Platform	instrument;manufacturer	instrument;manufacturer	instrument;manufacturer	instrument;manufacturer	""
Study Assay File Name	a_Feist390A_RNAseq.txt	a_Feist390A_BCP.txt	a_Feist390A_LCMS.txt	a_Feist390A_HPLC.txt	a_Feist390A_growth.txt
STUDY PROTOCOLS
Study Protocol Name	Culture and Growth Conditions	cDNA library preparation and RNA sequencing	RNA sequencing analysis	Bacterial Cytological Profiling	Untargeted Liquid Chromatography Mass Spectrometry Data Acquisition	Targeted High-Performance Liquid Chromatography
Study Protocol Type	culturing environment	RNA sequencing	Sequence Analysis	metabolite profiling	liquid chromatography-tandem mass spectrometry	high-performance liquid chromatography
Study Protocol Type Term Accession Number	ENVO:01000312	ERO:0001658	NCIT:C17565	OBI:0000366	CHMO:0000701	CHMO:0001009
Study Protocol Type Term Source REF	ENVO	ERO	NCIT	ERO	OBI	CHMO
Study Protocol Description						
Study Protocol URI	""	""	""	""	""	""
Study Protocol Version						
Study Protocol Parameters Name	""	instrument;manufacturer	""	instrument;manufacturer	instrument;manufacturer	instrument;manufacturer
Study Protocol Parameters Name Term Accession Number	""	""	""	""	""	""
Study Protocol Parameters Name Term Source REF	""	""	""	""	""	""
Study Protocol Components Name	""	""	""	""	""	""
Study Protocol Components Type	""	""	""	""	""	""
Study Protocol Components Type Term Accession Number	""	""	""	""	""	""
Study Protocol Components Type Term Source REF	""	""	""	""	""	""
STUDY CONTACTS
Study Person Last Name	Poudel	Tsunemoto	Meehan	Szubin	Olson	Lamsa	Seif	Dillon	Vrbanac	Sugie	Dahesh	Monk	Dorrestein	Pogliano	Knight	Nizet	Palsson	Feist
Study Person First Name	Saugat	Hannah	Michael	Richard	Connor A.	Anne	Yara	Nicholas	Alison	Joseph	Samira	Jonathan M.	Pieter C.	Joseph	Rob	Victor	Bernhard O.	Adam M.
Study Person Mid Initials
Study Person Email	""	""	""	""	""	""	""	""	""	""	""	""	""	""	""	""	""	afeist@ucsd.edu
Study Person Phone
Study Person Fax
Study Person Address
Study Person Affiliation	Department of Bioengineering, University of California, San Diego, La Jolla, USA	Division of Biological Sciences, University of California San Diego, La Jolla, CA, 92093, USA	Collaborative Mass Spectrometry Innovation Center, University of California, San Diego, La Jolla, California, USA	Department of Bioengineering, University of California, San Diego, La Jolla, USA	Department of Bioengineering, University of California, San Diego, La Jolla, USA	Division of Biological Sciences, University of California San Diego, La Jolla, CA, 92093, USA	Department of Bioengineering, University of California, San Diego, La Jolla, USA	Department of Pediatrics, University of California, San Diego, La Jolla, CA, USA	Department of Pediatrics, University of California, San Diego, La Jolla, CA, USA	Division of Biological Sciences, University of California San Diego, La Jolla, CA, 92093, USA	Department of Pediatrics, University of California, San Diego, La Jolla, CA, USA	Department of Bioengineering, University of California, San Diego, La Jolla, USA	Collaborative Mass Spectrometry Innovation Center, University of California, San Diego, La Jolla, California, USA	Division of Biological Sciences, University of California San Diego, La Jolla, CA, 92093, USA	Department of Bioengineering, University of California, San Diego, La Jolla, USA	Skaggs School of Pharmacy and Pharmaceutical Sciences, University of California San Diego, La Jolla, CA, USA	Department of Bioengineering, University of California, San Diego, La Jolla, USA	Department of Bioengineering, University of California, San Diego, La Jolla, USA
Study Person Roles
Study Person Roles Term Accession Number
Study Person Roles Term Source REF
Comment[Study Person ORCID]	0000-0002-3732-2463	""	""	""	""	""	0000-0001-8813-5679	""	""	""	""	""	0000-0002-3003-1030	""	0000-0002-0975-9019	0000-0003-3847-0422	""	0000-0002-8630-4800
Comment[Funder]
Comment[FundRef ID]
Comment[Funder Term Source REF]
Comment[Grant Identifier]
